# Supplementary material for: Transcriptomic Analysis of Air–Liquid Interface Culture in Human Lung Organoids Reveals Regulators of Epithelial Differentiation
Source: Cells. 2024 Dec 2;13(23):1991. doi: 10.3390/cells13231991 (PMC11639892; doi:10.3390/cells13231991)
Supplement: Supplementary file 1 [file cells-13-01991-s001.zip]

Archive with 2 entries (2 files):
- cells-3271672-supplementary.pdf
- cells-3271672-supplementary.xlsx
