# Supplementary material for: Transcriptomic Analysis of Air–Liquid Interface Culture in Human Lung Organoids Reveals Regulators of Epithelial Differentiation
Source: Cells. 2024 Dec 2;13(23):1991. doi: 10.3390/cells13231991 (PMC11639892; doi:10.3390/cells13231991)
Supplement: Supplementary file 1 [file cells-13-01991-s001.zip › cells-3271672-supplementary.xlsx]

## Sheet: List
Table S1.	2063 DEGs (adjp <0.01) in basal cells : ALIEX vs. O1 model
Table S2.	4137 DEGs (adjp <0.01) in secretory cells : ALIEX vs. O1 model
Table S3.	648 significant (p_fdr <0.05) biological process GO terms in basal cells : ALIEX vs. O1 model
Table S4.	1003 significant (p_fdr <0.05) biological process GO terms in secretory cells : ALIEX vs. O1 model
Table S5.	2082 DEGs (adjp <0.05) with coherent changes in both basal and secretory cells
Table S6.	64 significant (comb_p_fdr <0.05) upstream chemicals common in basal and secretory cells

## Sheet: Table S1
	2063 DEGs (adjp <0.01) in basal cells : ALIEX vs. O1
	symbol	entrez	logfc	adjp
	SERPINA3	12	8.19838	1e-06
	PLIN2	123	-2.71341	1e-06
	ADH1C	126	6.91261	1e-06
	ALDH3B1	221	2.97146	1e-06
	ALOX5AP	241	5.43494	1e-06
	AMD1	262	-1.52676	1e-06
	ANXA11	311	1.42107	1e-06
	APOD	347	3.35444	1e-06
	APOE	348	-4.36229	1e-06
	AQP3	360	-2.76181	1e-06
	STS	412	2.04344	1e-06
	ATP6V1A	523	2.33036	1e-06
	B2M	567	2.50533	1e-06
	BLVRB	645	2.26787	1e-06
	BMP3	651	3.92764	1e-06
	BMP4	652	-2.6079	1e-06
	BPGM	669	2.4466	1e-06
	SERPING1	710	4.0612	1e-06
	C1R	715	3.0405	1e-06
	C1S	716	3.21917	1e-06
	CAPN5	726	3.76796	1e-06
	CA9	768	-7.9805	1e-06
	CALML3	810	-3.79172	1e-06
	CAPG	822	1.65966	1e-06
	SERPINH1	871	1.67193	1e-06
	CD40	958	1.72614	1e-06
	CD74	972	2.51734	1e-06
	CDH2	1000	3.99569	1e-06
	CDH11	1009	-2.55561	1e-06
	CDKN1A	1026	3.20135	1e-06
	FOXN3	1112	1.72743	1e-06
	CHI3L2	1117	5.41248	1e-06
	CKB	1152	-2.77267	1e-06
	CKS2	1164	-1.91312	1e-06
	CLU	1191	3.61743	1e-06
	CLN5	1203	1.99399	1e-06
	COL6A1	1291	4.01804	1e-06
	CP	1356	5.42659	1e-06
	CST6	1474	5.62562	1e-06
	CCN2	1490	3.23534	1e-06
	CTSH	1512	2.97095	1e-06
	CTSL	1514	2.47937	1e-06
	CTSO	1519	1.95692	1e-06
	CTSS	1520	2.25406	1e-06
	EGR3	1960	-4.40716	1e-06
	EIF4A2	1974	1.86037	1e-06
	SERPINB1	1992	-3.5967	1e-06
	EMP2	2013	-2.67703	1e-06
	SLC29A1	2030	3.45181	1e-06
	STOM	2040	2.01925	1e-06
	EPHB2	2048	3.18079	1e-06
	ERBB4	2066	2.59455	1e-06
	ERCC1	2067	-2.13367	1e-06
	F12	2161	-2.45892	1e-06
	FAP	2191	4.21858	1e-06
	FBLN1	2192	3.26476	1e-06
	FAT2	2196	-2.15421	1e-06
	FBN1	2200	5.14143	1e-06
	EFEMP1	2202	3.86579	1e-06
	FGF13	2258	4.23599	1e-06
	FOXD1	2297	-1.78172	1e-06
	FLG	2312	-6.48308	1e-06
	FOSB	2354	-4.36035	1e-06
	FTH1	2495	2.98437	1e-06
	GALC	2581	2.40291	1e-06
	GBP3	2635	2.6847	1e-06
	B4GALT1	2683	2.11151	1e-06
	GLDC	2731	-4.04155	1e-06
	GRB14	2888	2.29084	1e-06
	GRN	2896	1.71737	1e-06
	H1F0	3005	-1.74679	1e-06
	HIST1H1C	3006	-2.25316	1e-06
	HIST1H1D	3007	-5.60644	1e-06
	HIST1H1E	3008	-2.90584	1e-06
	HAS2	3037	-4.59536	1e-06
	HEXA	3073	1.95991	1e-06
	NRG1	3084	-3.03945	1e-06
	HIF1A	3091	-1.89042	1e-06
	HLA-A	3105	2.24895	1e-06
	HLA-B	3106	3.5974	1e-06
	HLA-C	3107	2.84949	1e-06
	HLA-DPA1	3113	4.36278	1e-06
	HLA-DPB1	3115	4.74935	1e-06
	HLA-DQA1	3117	4.62031	1e-06
	HLA-DRA	3122	4.35458	1e-06
	HLA-E	3133	2.01449	1e-06
	HLA-F	3134	1.9567	1e-06
	HMGB2	3148	2.7139	1e-06
	HSD11B2	3291	3.54809	1e-06
	HSD17B2	3294	4.08595	1e-06
	HSPB1	3315	1.92966	1e-06
	ICA1	3382	1.86829	1e-06
	IFIT3	3437	2.58294	1e-06
	IFNGR2	3460	1.41831	1e-06
	IGFBP7	3490	2.45672	1e-06
	IL1R1	3554	1.75899	1e-06
	IL1RAP	3556	-2.39846	1e-06
	ITGB6	3694	3.32346	1e-06
	KPNA2	3838	-2.60185	1e-06
	KRT6A	3853	-4.11063	1e-06
	KRT6B	3854	-4.51461	1e-06
	KRT7	3855	2.84093	1e-06
	KRT14	3861	-3.50134	1e-06
	KRT15	3866	-5.92157	1e-06
	LAMB3	3914	2.97646	1e-06
	LAMC2	3918	2.2265	1e-06
	LEPR	3953	3.18954	1e-06
	VWA5A	4013	2.98124	1e-06
	MAN1A1	4121	-2.41093	1e-06
	MAP2	4133	2.53901	1e-06
	MDK	4192	4.33601	1e-06
	NR3C2	4306	4.25639	1e-06
	MMP2	4313	6.58456	1e-06
	MT1E	4493	2.36201	1e-06
	MT2A	4502	4.32063	1e-06
	MTAP	4507	-1.66899	1e-06
	MUC1	4582	5.82269	1e-06
	NEU1	4758	1.875	1e-06
	NGF	4803	-5.80891	1e-06
	NGFR	4804	2.23343	1e-06
	NHS	4810	-2.5326	1e-06
	NOTCH3	4854	-3.40759	1e-06
	NTRK2	4915	-5.49634	1e-06
	NTSR1	4923	-6.25022	1e-06
	SLC22A18	5002	2.34601	1e-06
	SERPINE1	5054	3.57237	1e-06
	CDK14	5218	4.33415	1e-06
	PHYH	5264	2.37589	1e-06
	SERPINB13	5275	-3.82429	1e-06
	PLAT	5327	-3.99579	1e-06
	PLCB4	5332	4.96142	1e-06
	PLCD1	5333	3.03159	1e-06
	PLCG2	5336	-1.52049	1e-06
	CTSA	5476	2.37374	1e-06
	PPP2R2B	5521	4.57434	1e-06
	PPP2R2C	5522	6.32918	1e-06
	PKN1	5585	2.21276	1e-06
	PROS1	5627	2.78183	1e-06
	KLK7	5650	-5.75448	1e-06
	PSAP	5660	1.27953	1e-06
	PLAAT4	5920	4.2429	1e-06
	RGS3	5998	2.60911	1e-06
	RP1	6101	3.83674	1e-06
	RPS6KA2	6196	1.8753	1e-06
	S100A4	6275	-3.4295	1e-06
	SAA1	6288	4.86747	1e-06
	SAA2	6289	4.28941	1e-06
	SAA4	6291	4.94457	1e-06
	SCN9A	6335	-3.74593	1e-06
	SCNN1A	6337	2.61394	1e-06
	CCL20	6364	1.50677	1e-06
	SDC4	6385	2.01473	1e-06
	SELENOP	6414	3.34865	1e-06
	SHH	6469	-4.02507	1e-06
	SKIL	6498	3.4066	1e-06
	SLC15A2	6565	2.55922	1e-06
	SLC16A1	6566	-1.86504	1e-06
	SLC22A3	6581	3.73958	1e-06
	SLPI	6590	3.22993	1e-06
	SMPD1	6609	3.38824	1e-06
	SNAPC1	6617	-1.77065	1e-06
	SNCG	6623	1.75618	1e-06
	SNTB1	6641	-3.29036	1e-06
	SOX5	6660	-4.05868	1e-06
	SPOCK1	6695	4.89165	1e-06
	ITPRID2	6744	-1.85882	1e-06
	SULT1C2	6819	7.6439	1e-06
	VAMP2	6844	2.84979	1e-06
	TAP1	6890	2.80847	1e-06
	PRDX2	7001	-1.36398	1e-06
	TFPI	7035	2.74136	1e-06
	TGFBI	7045	4.78133	1e-06
	TGM2	7052	4.39357	1e-06
	THRB	7068	-1.94431	1e-06
	TLE2	7089	2.67362	1e-06
	TLR2	7097	2.69373	1e-06
	TSPAN7	7102	3.15596	1e-06
	TSPAN4	7106	5.65641	1e-06
	TNFAIP2	7127	3.94989	1e-06
	UPP1	7378	4.85964	1e-06
	WIPF1	7456	4.92688	1e-06
	SLC30A2	7780	6.50292	1e-06
	TFPI2	7980	3.01508	1e-06
	HMGA2	8091	-1.79997	1e-06
	USP11	8237	1.74574	1e-06
	AXIN2	8313	-4.31709	1e-06
	HIST1H2AC	8334	-2.42315	1e-06
	SRPX	8406	5.42139	1e-06
	SORBS2	8470	1.92998	1e-06
	BARX2	8538	-3.78146	1e-06
	LY6D	8581	-3.13956	1e-06
	PLPP3	8613	2.8226	1e-06
	EIF4G3	8672	-1.90707	1e-06
	HRK	8739	4.47605	1e-06
	CES2	8824	2.44872	1e-06
	IER3	8870	-2.02608	1e-06
	SQSTM1	8878	2.41389	1e-06
	CLIC3	9022	3.08316	1e-06
	GPRC5A	9052	3.19563	1e-06
	PAPSS2	9060	3.43251	1e-06
	SLC16A6	9120	6.01389	1e-06
	SLC16A3	9123	1.77387	1e-06
	SLC16A7	9194	3.21371	1e-06
	PTTG1	9232	-2.06701	1e-06
	GCNT3	9245	4.32403	1e-06
	FAM189A2	9413	3.10165	1e-06
	NTN1	9423	1.97831	1e-06
	HOMER1	9456	-1.8005	1e-06
	IL27RA	9466	3.46863	1e-06
	CHST3	9469	2.89472	1e-06
	SLC4A7	9497	-2.04176	1e-06
	TP53I11	9537	2.28587	1e-06
	PRDX6	9588	1.56481	1e-06
	CLCA2	9635	-3.38488	1e-06
	PDE4DIP	9659	1.61668	1e-06
	WDR1	9948	1.67906	1e-06
	KCNK7	10089	-4.1997	1e-06
	ARL4C	10123	-2.05804	1e-06
	PDZK1IP1	10158	4.6573	1e-06
	CNKSR1	10256	1.76497	1e-06
	FSTL3	10272	3.73137	1e-06
	TRIM22	10346	2.44035	1e-06
	MYL9	10398	3.23498	1e-06
	WFDC2	10406	7.4101	1e-06
	IFITM3	10410	1.81242	1e-06
	MAD2L2	10459	3.82567	1e-06
	FBLN5	10516	5.34945	1e-06
	TXNIP	10628	1.88216	1e-06
	CELF2	10659	-1.40506	1e-06
	NEK6	10783	1.55317	1e-06
	ALDH1L1	10840	4.11319	1e-06
	PPARGC1A	10891	3.3474	1e-06
	MAGED2	10916	2.77533	1e-06
	OS9	10956	1.56996	1e-06
	FERMT2	10979	4.83818	1e-06
	RBPMS	11030	2.09553	1e-06
	TRIOBP	11078	2.07804	1e-06
	KRR1	11103	-1.55557	1e-06
	BTN3A2	11118	2.97945	1e-06
	KLK8	11202	-5.98221	1e-06
	PADI2	11240	4.96486	1e-06
	CBX3	11335	-1.35162	1e-06
	MRAS	22808	4.87374	1e-06
	RHOBTB3	22836	1.84254	1e-06
	ABLIM3	22885	2.74482	1e-06
	ARSG	22901	2.62695	1e-06
	LIMCH1	22998	3.8067	1e-06
	RFTN1	23180	4.10993	1e-06
	DTX4	23220	2.62704	1e-06
	SEL1L3	23231	2.15813	1e-06
	SYNE1	23345	3.51649	1e-06
	TRAM1	23471	1.74748	1e-06
	SCRIB	23513	1.58578	1e-06
	SPIDR	23514	-1.58438	1e-06
	CCNDBP1	23582	1.83397	1e-06
	SLC7A11	23657	2.22668	1e-06
	MXRA5	25878	6.10692	1e-06
	TMEM158	25907	-3.06313	1e-06
	KANK2	25959	2.07792	1e-06
	TENM4	26011	-1.93295	1e-06
	RAI14	26064	1.91998	1e-06
	PITPNC1	26207	-1.95454	1e-06
	PHGDH	26227	-2.14983	1e-06
	EHF	26298	-1.92708	1e-06
	CHORDC1	26973	-2.0222	1e-06
	SDCBP2	27111	3.30639	1e-06
	PALD1	27143	-5.87505	1e-06
	UBE2S	27338	-1.77776	1e-06
	PCLO	27445	2.2028	1e-06
	SLC43A3	29015	3.45543	1e-06
	TFCP2L1	29842	5.318	1e-06
	OSGIN1	29948	3.17638	1e-06
	KLHL5	51088	2.17771	1e-06
	HERC5	51191	4.0487	1e-06
	VGLL1	51442	5.20767	1e-06
	CYB5R1	51706	2.14806	1e-06
	ZNF44	51710	1.90962	1e-06
	TPCN1	53373	2.01908	1e-06
	IL20RA	53832	-2.80767	1e-06
	GNG2	54331	6.06447	1e-06
	RETREG1	54463	2.22493	1e-06
	ADAMTSL4	54507	4.12233	1e-06
	PUS7	54517	-2.19438	1e-06
	PARP14	54625	1.70079	1e-06
	EPDR1	54749	4.76693	1e-06
	TRPM4	54795	2.05464	1e-06
	PLEKHB2	55041	1.32714	1e-06
	ENOX1	55068	3.05927	1e-06
	TAPBPL	55080	1.97999	1e-06
	SOBP	55084	3.20652	1e-06
	WDR60	55112	-2.00196	1e-06
	C4orf19	55286	6.06	1e-06
	ACER3	55331	-2.13144	1e-06
	MEG3	55384	-8.62502	1e-06
	TNFRSF19	55504	-3.56287	1e-06
	ARHGEF40	55701	3.55197	1e-06
	SULF2	55959	2.5029	1e-06
	TEX14	56155	3.63737	1e-06
	KCNQ5	56479	-4.28903	1e-06
	PANX2	56666	4.93748	1e-06
	TCIM	56892	4.81324	1e-06
	CA10	56934	6.137	1e-06
	PMEPA1	56937	3.23146	1e-06
	CTNNBIP1	56998	-1.54045	1e-06
	SDHAF3	57001	-1.70953	1e-06
	LPAR5	57121	3.90379	1e-06
	SLC44A2	57153	2.63009	1e-06
	PELI1	57162	-1.8287	1e-06
	DANCR	57291	-1.83899	1e-06
	S100A14	57402	-4.0947	1e-06
	ABHD6	57406	-2.79857	1e-06
	NDRG2	57447	3.52604	1e-06
	SHROOM4	57477	4.07325	1e-06
	RNF150	57484	7.74619	1e-06
	HEG1	57493	2.81066	1e-06
	ZNF608	57507	-2.46264	1e-06
	ARRDC3	57561	3.19847	1e-06
	CXCL16	58191	2.32068	1e-06
	RRAGD	58528	6.47264	1e-06
	LGR6	59352	-6.50396	1e-06
	CDH26	60437	-3.14203	1e-06
	FNDC3B	64778	1.24229	1e-06
	PCDH20	64881	5.1655	1e-06
	ZSCAN18	65982	2.96974	1e-06
	LRFN4	78999	2.0675	1e-06
	MLPH	79083	2.16181	1e-06
	MEG8	79104	-6.53668	1e-06
	GNPTAB	79158	2.39574	1e-06
	RIPOR1	79567	2.09362	1e-06
	TMC5	79838	2.90715	1e-06
	PLEKHS1	79949	4.16436	1e-06
	JADE1	79960	2.62337	1e-06
	ZNF442	79973	4.46661	1e-06
	TMEM156	80008	4.97632	1e-06
	CCDC33	80125	-3.10592	1e-06
	CYB5B	80777	-1.80337	1e-06
	KDM7A	80853	-1.80448	1e-06
	WNT5B	81029	3.78146	1e-06
	DOCK8	81704	2.8395	1e-06
	SNX25	83891	-2.28196	1e-06
	ZNRF3	84133	-1.83437	1e-06
	RNASEH2C	84153	-2.04535	1e-06
	C15orf48	84419	4.69702	1e-06
	RNASE7	84659	5.02202	1e-06
	SLC9A7	84679	1.7336	1e-06
	LNX1	84708	2.29193	1e-06
	DIXDC1	85458	2.46617	1e-06
	ANKRD13A	88455	2.08592	1e-06
	NAV2	89797	2.51885	1e-06
	TP53I13	90313	1.61663	1e-06
	N4BP2L1	90634	2.57859	1e-06
	IL33	90865	-2.19136	1e-06
	FMNL3	91010	3.40615	1e-06
	TRIM47	91107	2.22326	1e-06
	SCARF2	91179	3.61539	1e-06
	SLFN11	91607	-4.27792	1e-06
	HIST3H2A	92815	-1.98876	1e-06
	SYTL3	94120	2.45778	1e-06
	SDSL	113675	3.71949	1e-06
	FBXO32	114907	3.05369	1e-06
	GBP4	115361	4.10251	1e-06
	PDZD8	118987	-1.66537	1e-06
	C12orf54	121273	3.60187	1e-06
	SLC43A2	124935	2.82598	1e-06
	VSTM2L	128434	3.46585	1e-06
	DUSP15	128853	8.68336	1e-06
	KCNH8	131096	-6.20559	1e-06
	TMEM171	134285	3.95516	1e-06
	MYL6B	140465	-2.19945	1e-06
	ADAMTS14	140766	-4.78948	1e-06
	IL34	146433	3.68158	1e-06
	C16orf89	146556	8.2343	1e-06
	SLC16A14	151473	5.89483	1e-06
	TTC23L	153657	3.71281	1e-06
	AGR3	155465	5.38969	1e-06
	TMEM92	162461	3.60076	1e-06
	COL22A1	169044	5.8637	1e-06
	RMST	196475	-7.38834	1e-06
	ZNF626	199777	1.96747	1e-06
	CFAP221	200373	6.30557	1e-06
	CREG2	200407	4.20951	1e-06
	MUC20	200958	4.29771	1e-06
	STK32A	202374	4.67879	1e-06
	SAMD9L	219285	3.23875	1e-06
	PHACTR1	221692	4.6994	1e-06
	BEND7	222389	3.32711	1e-06
	FAM83B	222584	-1.82282	1e-06
	PLA2G4F	255189	3.6698	1e-06
	WDR72	256764	5.17159	1e-06
	SERINC5	256987	-2.11806	1e-06
	MAGI3	260425	-1.80436	1e-06
	PRTG	283659	6.15664	1e-06
	PGP	283871	-1.66125	1e-06
	LAMA1	284217	5.22553	1e-06
	CXCL17	284340	4.27989	1e-06
	ZNF844	284391	4.94661	1e-06
	FLG-AS1	339400	-3.81331	1e-06
	CCDC190	339512	-4.26021	1e-06
	VWA2	340706	2.19747	1e-06
	FREM2	341640	-5.31501	1e-06
	B3GNT8	374907	3.0358	1e-06
	DRAXIN	374946	6.94606	1e-06
	LINC01116	375295	4.7189	1e-06
	TRIM73	375593	-3.25688	1e-06
	IFITM10	402778	2.3067	1e-06
	C16orf74	404550	-1.83197	1e-06
	SMCO3	440087	6.78299	1e-06
	LINC01191	440900	2.54631	1e-06
	LINC01239	441389	3.14989	1e-06
	NRARP	441478	-3.42414	1e-06
	ZNF727	442319	6.80406	1e-06
	IGFL4	444882	-8.62323	1e-06
	PALM2-AKAP2	445815	3.59454	1e-06
	MIR31HG	554202	-3.06756	1e-06
	GSTT2B	653689	-3.46247	1e-06
	SNHG4	724102	-4.43683	1e-06
	CCDC61	729440	-1.80608	1e-06
	CSKMT	751071	-2.71127	1e-06
	FAM229A	100128071	3.71636	1e-06
	ARRDC3-AS1	100129716	-1.97874	1e-06
	LINC00173	100287569	-3.93766	1e-06
	MTRNR2L8	100463486	1.41377	1e-06
	SH3PXD2A-AS1	100505839	-3.43784	1e-06
	MIR210HG	100506211	-3.54067	1e-06
	LINC00513	100506860	-2.0471	1e-06
	TMEM178B	100507421	6.2102	1e-06
	PCAT1	100750225	-2.09353	1e-06
	LINC01725	101927587	2.86709	1e-06
	LINC01482	101928104	4.98528	1e-06
	LINC01422	101929539	3.80313	1e-06
	LINC02188	102724344	4.2097	1e-06
	LINC02331	105370503	4.25627	1e-06
	LINC02220	105374658	-6.83099	1e-06
	PLOD3	8985	1.8158	1.03977e-06
	ROBO2	6092	-2.73661	1.0814e-06
	TRANK1	9881	2.01821	1.09953e-06
	DSC3	1825	-2.14683	1.11249e-06
	TGFB2	7042	2.7161	1.14324e-06
	AMTN	401138	5.50381	1.14324e-06
	TMEM97	27346	2.48347	1.15447e-06
	PSPH	5723	-1.75021	1.18034e-06
	PSMB9	5698	1.93289	1.18842e-06
	PNPLA2	57104	1.65952	1.23813e-06
	ABHD14B	84836	1.48328	1.24641e-06
	LINC01117	102724224	4.13163	1.26333e-06
	GNG4	2786	3.54233	1.26495e-06
	NBL1	4681	1.90981	1.3071e-06
	ZNF737	100129842	2.27569	1.34106e-06
	WDR54	84058	-1.76891	1.35167e-06
	S100A16	140576	-1.83594	1.38729e-06
	CSF1	1435	2.73881	1.4301e-06
	IFIH1	64135	1.83437	1.43243e-06
	OSBPL7	114881	2.61348	1.44391e-06
	LINC00654	149837	3.42839	1.44947e-06
	EMID1	129080	4.06726	1.54703e-06
	F2R	2149	3.94007	1.5524e-06
	MX1	4599	2.03184	1.58021e-06
	PRR7	80758	-1.96039	1.60631e-06
	NAAA	27163	1.90738	1.61243e-06
	NEURL3	93082	4.2112	1.65665e-06
	CTSD	1509	1.98806	1.66806e-06
	CBR4	84869	-1.65912	1.73002e-06
	MPC1	51660	1.45625	1.7404e-06
	VWA1	64856	-1.908	1.79484e-06
	SOX2	6657	-1.89893	1.82099e-06
	MYCL	4610	2.61834	1.85935e-06
	MFSD2A	84879	-1.86423	1.9538e-06
	KLF11	8462	2.23573	2.05943e-06
	BNIP3	664	-1.4418	2.34181e-06
	TBC1D1	23216	1.95109	2.35289e-06
	HEY1	23462	-3.08516	2.35289e-06
	SLC12A2	6558	-2.08685	2.38115e-06
	PRSS23	11098	2.65871	2.42025e-06
	TPP1	1200	1.99879	2.45988e-06
	CYP27A1	1593	3.66183	2.54089e-06
	ACAA2	10449	2.34203	2.54356e-06
	MAB21L3	126868	2.89782	2.55188e-06
	KRT86	3892	3.03708	2.55887e-06
	HILPDA	29923	-1.65108	2.62241e-06
	EEPD1	80820	2.54741	2.72223e-06
	VEGFA	7422	-2.08288	2.76425e-06
	CRELD1	78987	1.73652	2.80587e-06
	ARRB1	408	3.35872	2.84331e-06
	JPX	554203	-1.51569	2.86571e-06
	PDGFRA	5156	4.90218	2.92668e-06
	THUMPD3-AS1	440944	-1.54983	2.95536e-06
	HMGN2	3151	1.8067	2.9589e-06
	ZNF83	55769	1.84504	3.07176e-06
	TPM1	7168	2.2036	3.09002e-06
	AHCTF1	25909	-1.43375	3.09302e-06
	GDF11	10220	-2.95186	3.13777e-06
	KLHL36	79786	1.71818	3.15636e-06
	SUCLG2-AS1	101927111	2.31475	3.15989e-06
	ACADL	33	4.39976	3.17492e-06
	ANKRD1	27063	5.22175	3.24533e-06
	EGLN3	112399	-3.30873	3.2609e-06
	TBC1D32	221322	-1.84421	3.26256e-06
	KCTD8	386617	-2.8725	3.4501e-06
	ARHGAP10	79658	1.74858	3.45202e-06
	FKBP4	2288	1.43315	3.55522e-06
	CDC42EP5	148170	3.31909	3.75272e-06
	ASCC3	10973	-1.21374	3.81525e-06
	UBA6-AS1	550112	1.54476	3.83848e-06
	ACACA	31	-1.35621	3.87715e-06
	CDKN2A	1029	2.047	3.94952e-06
	MT1F	4494	2.70592	4.04072e-06
	SPTSSA	171546	-1.49284	4.04072e-06
	DDX60	55601	2.19365	4.107e-06
	ADAMTS6	11174	-4.29354	4.13423e-06
	CLN8	2055	1.48213	4.15708e-06
	FTL	2512	2.28373	4.15708e-06
	CDC27	996	-1.39102	4.1754e-06
	B4GALNT4	338707	-3.87047	4.17828e-06
	PRPF4B	8899	-1.49877	4.19193e-06
	SHISA4	149345	2.73296	4.2979e-06
	ZNF667	63934	3.07011	4.34663e-06
	PIH1D1	55011	-1.38404	4.40764e-06
	RCOR1	23186	-1.69668	4.55128e-06
	CPQ	10404	2.31145	4.56627e-06
	VCAN	1462	2.85626	4.60312e-06
	KIAA0513	9764	2.13351	4.69593e-06
	EBI3	10148	4.19838	4.78931e-06
	SHC4	399694	3.57806	4.78931e-06
	IFI30	10437	1.59106	4.81523e-06
	CHRNA3	1136	4.79846	4.92105e-06
	GDPD2	54857	3.33373	5.11121e-06
	TATDN3	128387	1.68392	5.23358e-06
	KHDC4	22889	-1.71893	5.35859e-06
	HTATIP2	10553	1.55063	5.43834e-06
	ARHGAP20	57569	3.24453	5.43834e-06
	CCN1	3491	1.4088	5.46176e-06
	AGPAT5	55326	-1.62085	5.78051e-06
	ZNF532	55205	1.92811	5.90097e-06
	BIRC3	330	2.58917	5.95629e-06
	PLSCR2	57047	3.50037	6.00782e-06
	SLC10A3	8273	1.75492	6.03441e-06
	DYSF	8291	4.11441	6.07309e-06
	PEBP4	157310	2.33397	6.22505e-06
	KCNQ3	3786	3.79671	6.23162e-06
	ITCH	83737	-1.23806	6.45727e-06
	NNMT	4837	0.471934	6.51826e-06
	C3	718	2.27304	6.76857e-06
	PDGFRL	5157	3.5144	6.76857e-06
	ST7-AS2	93654	-3.39181	6.80874e-06
	IL13RA1	3597	1.61225	6.91347e-06
	RNF43	54894	-2.2492	6.95879e-06
	SLCO1B7	338821	-3.75785	7.00779e-06
	FCN3	8547	3.82782	7.05492e-06
	FAH	2184	1.81768	7.13049e-06
	B3GNT7	93010	3.39877	7.16747e-06
	KANSL1-AS1	644246	2.37477	7.2025e-06
	SERPINB3	6317	-2.92483	7.3009e-06
	FNDC5	252995	3.98994	7.3009e-06
	ZBTB10	65986	2.03698	7.37669e-06
	CATSPERB	79820	2.3531	7.53286e-06
	CLCA4	22802	-3.4484	7.53287e-06
	KCNIP4	80333	-2.92022	7.55214e-06
	PNCK	139728	2.4636	7.8527e-06
	LY6K	54742	3.34037	8.09132e-06
	PHLDA1	22822	-1.54975	8.0951e-06
	ALG13	79868	-1.42697	8.11331e-06
	SLC34A2	10568	4.69891	8.13997e-06
	USP50	373509	2.39113	8.14068e-06
	ATP1B3	483	-1.74479	8.16982e-06
	NPW	283869	-2.7372	8.22259e-06
	TNFSF11	8600	4.40835	8.40228e-06
	ARSD	414	1.89419	8.41939e-06
	NFATC1	4772	3.52521	8.5349e-06
	DNAH11	8701	-2.63737	8.5349e-06
	PDLIM2	64236	-1.8301	8.60416e-06
	PARVB	29780	1.69375	8.624e-06
	UCHL1	7345	3.77121	8.66892e-06
	RIC1	57589	-1.55056	8.70932e-06
	ARRDC2	27106	2.22529	9.07753e-06
	MARVELD1	83742	1.57808	9.08872e-06
	CAMKMT	79823	-1.48052	9.11582e-06
	WWTR1	25937	-1.62421	9.37853e-06
	SAT2	112483	-1.41587	9.43314e-06
	CCPG1	9236	1.39052	9.58123e-06
	SPINT1-AS1	102724362	1.49726	9.61077e-06
	PIP4K2C	79837	1.56948	9.93402e-06
	PCYOX1L	78991	2.24233	9.97161e-06
	MAPK10	5602	-1.89572	1.01564e-05
	ZNF347	84671	2.60129	1.01564e-05
	AR	367	3.37599	1.03593e-05
	NR6A1	2649	-1.46824	1.04926e-05
	ST7	7982	-2.00399	1.06106e-05
	ZNF665	79788	3.2439	1.06966e-05
	ADAM10	102	-1.39363	1.10465e-05
	PODXL	5420	2.80283	1.10465e-05
	RAB27A	5873	1.49007	1.10465e-05
	MROH2A	339766	3.2378	1.13098e-05
	IGSF22	283284	3.3392	1.14648e-05
	SLC27A3	11000	1.94284	1.20114e-05
	CTSF	8722	2.2184	1.20737e-05
	ADGRL3	23284	-3.28886	1.21895e-05
	MANEAL	149175	3.05689	1.24445e-05
	DOCK6	57572	1.56751	1.30625e-05
	B4GALNT2	124872	3.53284	1.35135e-05
	GALNT2	2590	1.42045	1.40065e-05
	PDK1	5163	-1.93298	1.43694e-05
	PAXBP1	94104	-1.67639	1.43867e-05
	HERC6	55008	1.93279	1.47781e-05
	CSMD3	114788	-2.93508	1.50708e-05
	F11-AS1	285441	3.57212	1.5586e-05
	SH3PXD2A	9644	-1.65179	1.56395e-05
	ARRDC4	91947	1.8417	1.62849e-05
	CCK	885	-2.3532	1.63398e-05
	KNSTRN	90417	-2.11078	1.65646e-05
	MBNL1	4154	-1.12339	1.65878e-05
	NFKB2	4791	2.00215	1.69086e-05
	PXDC1	221749	1.59756	1.69857e-05
	RALGPS2	55103	-1.42571	1.70279e-05
	TSPOAP1-AS1	100506779	-3.03614	1.72216e-05
	RBAKDN	389458	3.13134	1.72977e-05
	MAN2B2	23324	1.62738	1.77261e-05
	TRIM16	10626	1.51905	1.7842e-05
	FRMD4B	23150	-1.23189	1.81355e-05
	ARHGEF4	50649	-1.73923	1.81355e-05
	ARL4A	10124	-2.52458	1.83584e-05
	ATP6V0C	527	1.35533	1.88141e-05
	LCN2	3934	2.42592	1.88141e-05
	SNHG25	105376843	-2.16199	1.92206e-05
	SLC25A37	51312	1.38843	1.9581e-05
	SNHG15	285958	-1.81827	1.96099e-05
	SYTL2	54843	1.50964	1.98364e-05
	ZHX3	23051	-1.43449	1.98474e-05
	KIAA0319	9856	3.17789	2.01309e-05
	GPRC5C	55890	1.97499	2.01599e-05
	FGF2	2247	3.34204	2.03277e-05
	HIST1H1B	3009	-4.24241	2.05596e-05
	RASGRF1	5923	2.82197	2.05596e-05
	KIF18A	81930	-2.98378	2.05596e-05
	MALAT1	378938	-1.6705	2.15202e-05
	ZNF763	284390	2.56229	2.15311e-05
	G6PD	2539	2.12267	2.17623e-05
	GABARAPL1	23710	1.80461	2.18047e-05
	RDH10	157506	1.60349	2.19699e-05
	TMEM176B	28959	4.69487	2.31136e-05
	MAN1B1	11253	1.70068	2.34868e-05
	LINC01619	256021	-1.57343	2.4119e-05
	COL5A1	1289	4.75593	2.42876e-05
	AEBP1	165	4.68821	2.43361e-05
	ANKRD44	91526	2.73221	2.5077e-05
	BTAF1	9044	-1.43139	2.57252e-05
	TWIST2	117581	-3.75729	2.6339e-05
	SLC25A23	79085	1.7799	2.63709e-05
	LRRC49	54839	1.9454	2.66736e-05
	PIAS2	9063	-1.63179	2.66981e-05
	KIF20B	9585	-1.53281	2.67023e-05
	TOMM40	10452	-1.29628	2.70933e-05
	STAT3	6774	1.1504	2.73618e-05
	DMRTA1	63951	2.62148	2.75154e-05
	TBX2	6909	4.52327	2.78171e-05
	PTBP2	58155	-1.37432	2.78171e-05
	SP110	3431	1.75275	2.87243e-05
	FRY	10129	2.64173	2.93643e-05
	KITLG	4254	-1.54372	2.94415e-05
	SOD2	6648	2.61687	2.95704e-05
	MAB21L4	79919	-2.88724	2.97924e-05
	SLC16A12	387700	4.48289	2.98706e-05
	NEURL1	9148	-1.98311	3.00925e-05
	LUCAT1	100505994	2.5245	3.02427e-05
	MIR99AHG	388815	-1.70629	3.04883e-05
	ZNF433	163059	1.9323	3.13423e-05
	SMIM14	201895	1.44064	3.25368e-05
	HCLS1	3059	2.87096	3.2645e-05
	PCNX1	22990	-1.21015	3.28951e-05
	GATA3	2625	3.90332	3.30576e-05
	PKP2	5318	-1.70555	3.30576e-05
	ZNF589	51385	-2.59292	3.32184e-05
	PIGT	51604	1.70437	3.32184e-05
	C4orf3	401152	-1.31989	3.32184e-05
	MFSD4A	148808	2.89008	3.36291e-05
	GPSM2	29899	-1.9922	3.36615e-05
	ZBP1	81030	4.45859	3.36615e-05
	MYPN	84665	4.86019	3.42197e-05
	AUTS2	26053	-1.52002	3.47108e-05
	ID2	3398	2.17572	3.49767e-05
	ERG28	11161	1.2243	3.54263e-05
	ATP11B	23200	-1.28145	3.54263e-05
	YTHDC2	64848	-1.66333	3.54976e-05
	TIAM1	7074	-1.55441	3.78211e-05
	TAPBP	6892	1.76365	3.78237e-05
	LINC02649	399715	2.61043	3.79486e-05
	PPDPF	79144	1.09828	3.86716e-05
	TMEM176A	55365	4.60458	3.89664e-05
	ZNF415	55786	2.91453	4.01037e-05
	INVS	27130	-1.58959	4.09471e-05
	FMNL2	114793	-1.54769	4.10293e-05
	TASP1	55617	-1.51761	4.17799e-05
	ATP6V0D2	245972	3.47785	4.21998e-05
	NUP50-DT	100506714	-1.99938	4.28434e-05
	TBC1D19	55296	-1.55576	4.31413e-05
	BTN3A3	10384	2.36986	4.47406e-05
	PSAT1	29968	-2.13711	4.55549e-05
	ARFIP2	23647	-1.50889	4.61485e-05
	SAP30	8819	-1.5769	4.64452e-05
	MANCR	100216001	-2.24375	4.64452e-05
	ISCU	23479	1.54316	4.70218e-05
	LYAR	55646	-1.44346	4.70218e-05
	DCLK1	9201	2.5421	4.72273e-05
	FBXL2	25827	-1.36755	4.79104e-05
	ZNF672	79894	1.66628	4.79104e-05
	R3HDM1	23518	-1.84288	4.91824e-05
	RHBDF1	64285	1.43286	4.97993e-05
	HSPA4	3308	-1.10478	5.03482e-05
	CALR	811	1.06381	5.16298e-05
	FAM214B	80256	1.67173	5.16861e-05
	TPX2	22974	-3.10524	5.17615e-05
	RUBCNL	80183	4.43748	5.17615e-05
	IGFL2	147920	-4.50941	5.17615e-05
	HS2ST1	9653	-1.60833	5.19105e-05
	TSC22D3	1831	1.88603	5.2737e-05
	STX6	10228	-1.45413	5.29277e-05
	THEMIS	387357	4.34747	5.29277e-05
	ZNF503	84858	-1.94684	5.33656e-05
	KLHL35	283212	2.52862	5.42891e-05
	ACKR3	57007	3.65065	5.52191e-05
	EXT2	2132	1.23579	5.55792e-05
	PRAF2	11230	-1.46217	5.66787e-05
	SLC16A1-AS1	100506392	-1.35987	5.66787e-05
	BACE2	25825	1.87677	5.71399e-05
	JPH1	56704	-2.46676	5.71399e-05
	ANKRD37	353322	-1.53978	5.71399e-05
	TST	7263	-1.59155	5.73865e-05
	KCND3	3752	2.52145	5.75822e-05
	LINC00623	728855	1.47645	5.78249e-05
	TTC28	23331	1.7324	5.86464e-05
	GABPB1-AS1	100129387	-1.67924	5.86464e-05
	MAD2L1	4085	-2.26304	5.91044e-05
	NMI	9111	1.73665	5.93914e-05
	FGF9	2254	-3.36547	6.05211e-05
	SIM2	6493	3.76308	6.06267e-05
	PILRA	29992	2.16698	6.06267e-05
	PIK3IP1	113791	2.21369	6.0982e-05
	HLA-DRB1	3123	3.80532	6.09979e-05
	IL15	3600	2.65408	6.19331e-05
	ABCA4	24	2.62635	6.24622e-05
	SEZ6L2	26470	1.49958	6.24622e-05
	RAPGEF6	51735	-1.31155	6.30689e-05
	PLSCR1	5359	1.41374	6.377e-05
	AXL	558	2.35945	6.4053e-05
	COL4A1	1282	3.94558	6.48064e-05
	F8A1	8263	1.54552	6.49517e-05
	MACROD1	28992	1.6831	6.68522e-05
	LINC02641	105378531	4.27689	6.72008e-05
	LRIG1	26018	-1.87471	6.80827e-05
	IQGAP2	10788	3.95752	6.89362e-05
	FAM241B	219738	1.89194	6.93736e-05
	LYPD3	27076	-2.04183	6.95534e-05
	RHBDL1	9028	-2.14171	6.98553e-05
	UGDH	7358	1.72608	7.20395e-05
	FADS3	3995	2.18279	7.26877e-05
	HIVEP3	59269	-1.28638	7.48762e-05
	LINC02742	105376603	-2.29256	7.637e-05
	IKZF1	10320	3.71908	7.63963e-05
	INPP5K	51763	1.66316	7.64218e-05
	SYNPO2	171024	2.14656	7.64218e-05
	BDNF	627	-2.26644	7.72981e-05
	APOL6	80830	1.50753	7.72981e-05
	RNF19A	25897	-1.2355	7.781e-05
	LUC7L3	51747	-1.30244	7.96576e-05
	ABCB6	10058	1.56914	7.98459e-05
	CAPRIN2	65981	-2.14424	7.98459e-05
	NT5E	4907	2.23675	8.06446e-05
	RSRP1	57035	-1.24974	8.07198e-05
	FAM20A	54757	3.09721	8.12734e-05
	PSMB10	5699	1.27877	8.2094e-05
	CNIH3	149111	2.11369	8.22269e-05
	NIPSNAP1	8508	-1.25735	8.32584e-05
	KIAA1958	158405	-1.44913	8.38379e-05
	LGMN	5641	1.33022	8.4491e-05
	PAPPA	5069	3.107	8.62456e-05
	C7orf50	84310	1.27109	8.64777e-05
	TPPP	11076	3.32987	8.70122e-05
	CXXC5	51523	1.37025	8.7826e-05
	SAMD10	140700	2.3023	9.01872e-05
	ANKRD2	26287	2.40693	9.15936e-05
	NEAT1	283131	-1.35718	9.15936e-05
	ZNF750	79755	-2.73913	9.29399e-05
	SNHG26	109729180	-2.69191	9.29399e-05
	TNXB	7148	2.70648	9.3633e-05
	ZNF326	284695	-1.30216	9.44415e-05
	SLC44A3	126969	1.9737	9.50659e-05
	P2RY6	5031	3.1421	9.61489e-05
	TALDO1	6888	1.36315	9.65366e-05
	CD274	29126	2.43054	9.72187e-05
	YES1	7525	-1.12168	9.82288e-05
	SH3TC1	54436	1.47977	0.000102331
	GPR27	2850	3.89773	0.000103279
	ORC6	23594	-2.30391	0.000103279
	CYGB	114757	2.87987	0.000104022
	ECI1	1632	1.16299	0.000106618
	KIF26B	55083	2.07468	0.000106618
	MALT1	10892	-1.55753	0.00010771
	VSIG2	23584	2.72277	0.000108108
	FUCA1	2517	1.38313	0.000108974
	CFAP36	112942	-1.14438	0.000110384
	SREBF1	6720	-1.20858	0.000110664
	SMAD9	4093	3.36377	0.000112136
	MFSD3	113655	-1.48429	0.000112383
	LLGL2	3993	1.25672	0.000115917
	SNHG30	105371743	-1.60817	0.000116408
	ATR	545	-1.57394	0.00011781
	TOP2A	7153	-3.5763	0.000119377
	PPARA	5465	1.44311	0.000119774
	FOXC1	2296	1.39646	0.000120477
	WBP2	23558	1.97622	0.000122706
	S100A7	6278	4.26107	0.000123269
	LRP6	4040	-1.52053	0.000123872
	TENT2	167153	-1.31132	0.000127245
	HOXD8	3234	4.25434	0.000127249
	TSPAN15	23555	1.57964	0.000127249
	FSTL1	11167	3.08471	0.000130342
	IFIT2	3433	2.54235	0.000130504
	TRMT9B	57604	2.3552	0.000130961
	TFEB	7942	1.59934	0.000131612
	APLP2	334	1.46007	0.000134829
	KLHL21	9903	1.49824	0.000134829
	NMRK1	54981	1.38755	0.000134829
	FURIN	5045	1.4661	0.000134968
	NPM2	10361	2.84051	0.000135949
	SULF1	23213	2.20064	0.000136044
	GRHL1	29841	-1.65676	0.000137583
	PINLYP	390940	-3.77301	0.000137583
	ANXA6	309	3.28354	0.000137944
	FN3KRP	79672	1.48503	0.000137944
	NECTIN1-AS1	105369525	-3.92156	0.0001391
	RNF31	55072	1.48326	0.000139549
	SNED1	25992	-2.69452	0.000140571
	SCLT1	132320	-1.50445	0.000140673
	DLG3	1741	-1.44572	0.000141865
	ZMYM2	7750	-1.5248	0.000141865
	UBD	10537	2.85053	0.000141964
	CD1D	912	4.20736	0.000143514
	IL15RA	3601	1.94598	0.000143697
	NECTIN1	5818	-1.59158	0.000143697
	FLRT2	23768	2.40198	0.000143697
	MYORG	57462	1.77279	0.000144715
	BMP7	655	-1.98102	0.000145548
	PRKCSH	5589	1.04874	0.000146278
	RBM41	55285	-1.52926	0.000148131
	LTBR	4055	-1.19244	0.000149412
	HNRNPA3	220988	-1.19583	0.000150127
	FBP1	2203	3.4162	0.000152031
	PIP5K1B	8395	2.113	0.000152983
	ATP6V1F	9296	1.14976	0.000155686
	PPM1H	57460	2.46397	0.000156934
	CSF3	1440	-4.06143	0.000158009
	NPR3	4883	2.65374	0.00015846
	ST6GALNAC5	81849	3.81698	0.00015846
	FAM133B	257415	-1.17226	0.00015847
	MME	4311	2.86433	0.000160535
	TCEA1	6917	-1.20329	0.000161611
	DOP1A	23033	-1.21874	0.000163384
	PODXL2	50512	2.38861	0.000164443
	GLMN	11146	-1.33536	0.000171887
	TMEM61	199964	2.36006	0.000177799
	CDK6	1021	-1.0074	0.000177885
	IL10RB	3588	1.27764	0.000178849
	SPECC1L	23384	-1.35421	0.000178943
	RAI2	10742	4.25503	0.000182134
	OGT	8473	-1.43943	0.000186796
	CDKN2AIPNL	91368	-1.80941	0.000186796
	DLG2	1740	1.53544	0.000186816
	PABPC4	8761	1.03989	0.000188411
	KIAA1211L	343990	2.00288	0.000188411
	FXYD2	486	3.73088	0.000191609
	DNASE2	1777	1.2139	0.000191609
	HLA-DMB	3109	2.8379	0.000191609
	MLLT6	4302	1.3856	0.000191609
	TMEM265	100862671	1.67963	0.000191867
	ATP1B1	481	1.0065	0.000193223
	LRP10	26020	1.57212	0.000193223
	GAREM2	150946	3.51719	0.000193799
	MUC5AC	4586	3.80007	0.000194521
	ADAMTS1	9510	-2.74108	0.000194521
	ABHD17B	51104	-1.61093	0.000195827
	TLR1	7096	3.17961	0.000198006
	CDYL2	124359	3.16297	0.000202054
	SLC39A8	64116	2.57459	0.000207163
	DUOXA1	90527	2.0583	0.000207163
	PDSS1	23590	-1.58284	0.000207894
	ZNF709	163051	1.80632	0.000207894
	CASP3	836	-1.30087	0.000212259
	LRBA	987	-1.24963	0.000212263
	PRAG1	157285	-1.39231	0.000213701
	MIR4435-2HG	541471	2.23284	0.000214321
	CDK8	1024	-1.33533	0.000214862
	DGUOK-AS1	100874048	-2.80167	0.000214862
	CNPY3	10695	1.34652	0.000217497
	SNHG3	8420	-2.23133	0.000218737
	PLBD1	79887	2.97861	0.000218921
	TIMP2	7077	2.66526	0.000228711
	MYO15B	80022	2.75866	0.000228711
	SKAP2	8935	1.15691	0.000231764
	LSAMP	4045	-3.30789	0.000233639
	ZNF407	55628	-1.35175	0.000233639
	C3orf14	57415	1.38689	0.000233932
	SDC3	9672	2.64921	0.000234529
	ATRNL1	26033	3.20214	0.000234529
	SURF2	6835	-1.18047	0.000236068
	PEG10	23089	-2.5323	0.000236068
	MIS18BP1	55320	-1.27736	0.000236068
	STAT5A	6776	2.64986	0.00023713
	DNAJB2	3300	1.68989	0.000238487
	DDX39A	10212	-1.46824	0.000245041
	TRIM56	81844	1.28101	0.000249617
	MYADM	91663	2.33206	0.000250959
	LHX1	3975	3.5301	0.000251629
	TVP23C	201158	-1.38113	0.000251629
	STK32A-AS1	105378217	4.01556	0.000251629
	SOCS4	122809	-1.49899	0.000252018
	ITGB5	3693	1.41028	0.000252152
	G2E3	55632	-1.25201	0.00025293
	TMEM51-AS1	200197	2.50629	0.00025293
	P4HA2	8974	1.22894	0.000254334
	YEATS2	55689	-1.19863	0.000255257
	NFE2L1	4779	1.05389	0.00026018
	ZNF511	118472	-1.24584	0.000261601
	PSMB8	5696	1.09436	0.000263953
	ZFP82	284406	2.28586	0.000264789
	LINC02015	102724550	1.97051	0.000265611
	APOBEC3G	60489	-1.44338	0.000265727
	EFEMP2	30008	2.84319	0.000266685
	NAP1L2	4674	3.25557	0.000267839
	MYOZ3	91977	2.95301	0.000272831
	ARHGAP22	58504	1.75624	0.000274089
	TCN2	6948	2.57098	0.000280357
	ARSJ	79642	-1.88637	0.00028229
	C5orf56	441108	1.68237	0.000287128
	SLC16A9	220963	2.41558	0.000290035
	IGF2BP3	10643	3.58642	0.000291839
	PABPN1	8106	-1.41746	0.000293034
	ZNF563	147837	1.98912	0.000294846
	CASP4	837	1.18072	0.000295083
	ZFC3H1	196441	-1.18957	0.00029784
	TUSC1	286319	1.94037	0.000298302
	EIF5B	9669	-1.12439	0.00029836
	C20orf27	54976	-1.36246	0.00029836
	ZBTB46	140685	1.51938	0.00029836
	TREM1	54210	3.65078	0.000306796
	CDC42EP3	10602	1.32825	0.000306807
	ZNF580	51157	-1.36863	0.000307691
	GBP1	2633	2.0726	0.00030851
	DDIT4	54541	-2.09348	0.000308839
	RCAN1	1827	1.82462	0.000311237
	CLDN4	1364	1.36777	0.000321846
	ARSI	340075	2.72943	0.000324463
	LINC00886	730091	-2.03011	0.000326719
	SMYD3	64754	-1.43606	0.000328091
	EPOP	100170841	-3.34677	0.000328705
	ITGA2B	3674	2.43335	0.000330408
	IP6K3	117283	3.96284	0.000331896
	DMAC1	90871	0.977623	0.000338753
	GSTM4	2948	2.35352	0.000340772
	H6PD	9563	1.49391	0.000341206
	UBAP2	55833	-1.09886	0.000341206
	FLG2	388698	-4.00977	0.000341206
	MAMDC2-AS1	100507244	2.05595	0.000341206
	STRA6	64220	-1.44043	0.000352392
	CYBRD1	79901	2.40686	0.000352392
	SCGB3A1	92304	3.523	0.000355038
	ADM	133	1.15629	0.00035657
	CBL	867	-1.30693	0.000359491
	MSC-AS1	100132891	1.52323	0.000366483
	TRIP10	9322	1.69954	0.00037618
	COL23A1	91522	2.8345	0.00037629
	CCNG2	901	1.11887	0.000381155
	ISM1	140862	-2.20286	0.00038304
	CNPPD1	27013	1.50332	0.000383117
	PHF1	5252	1.59987	0.000383341
	CEMIP	57214	-3.51169	0.000385097
	EDIL3	10085	2.34048	0.000385704
	AZIN1-AS1	100506753	1.39852	0.000386209
	RIPOR2	9750	3.0752	0.000388013
	PLAAT2	54979	3.15194	0.000388013
	CDKN3	1033	-3.09408	0.00038889
	USP34	9736	-0.98574	0.000389132
	CTPS1	1503	-1.5109	0.000390559
	KIAA0355	9710	1.33537	0.000395992
	MBD5	55777	-1.11816	0.000395992
	SNHG9	735301	-1.57824	0.000395992
	HOXA1	3198	2.93803	0.000398541
	LZTS1	11178	-1.89267	0.000399796
	CRYBG1	202	-1.34623	0.000400117
	ARHGEF10L	55160	1.31775	0.000400117
	PALMD	54873	1.93995	0.000401262
	ATP2B1	490	-1.093	0.000401654
	GDF15	9518	2.01845	0.000402236
	RBM25	58517	-1.20415	0.000409294
	THSD7A	221981	3.66835	0.000409397
	PHF11	51131	1.38189	0.000415419
	CDH3	1001	1.45202	0.000417315
	DHRS7	51635	1.18273	0.000417315
	HCN2	610	2.54669	0.000417597
	GDA	9615	3.51021	0.000419326
	DRAM1	55332	1.55523	0.000419644
	GPR37	2861	2.57013	0.00042329
	MIF	4282	-1.07128	0.000428231
	HRNR	388697	-3.97413	0.000429727
	ZBTB7C	201501	-2.48404	0.000430237
	NALCN	259232	2.81936	0.000430237
	LINC01122	400955	2.92656	0.000435225
	GLIS2	84662	1.90332	0.000435963
	GHR	2690	2.66614	0.000437989
	B9D1	27077	-1.37826	0.000438982
	IGFBP3	3486	3.4772	0.000443097
	SHROOM3	57619	1.72266	0.000447244
	STRN3	29966	-1.1143	0.000450858
	ZNF436-AS1	148898	1.60273	0.000450885
	MMS22L	253714	-1.45588	0.000450885
	CDH7	1005	3.86186	0.000451534
	SLC2A4RG	56731	1.11487	0.000452019
	GNAS	2778	0.980632	0.000453555
	ZNF66	7617	-1.73926	0.000454602
	C3orf67	200844	-2.14566	0.000458601
	MGAT4B	11282	1.04798	0.000459583
	GPCPD1	56261	1.72749	0.000464664
	PPP3R1	5534	-1.14796	0.000465144
	ARHGEF17	9828	1.56014	0.000465144
	CDCA7	83879	-2.26232	0.000465144
	SORL1	6653	1.83315	0.000465203
	ATOH8	84913	2.7212	0.00046731
	KCNE3	10008	-3.17599	0.000472347
	SLC38A5	92745	2.79587	0.000473686
	SNCAIP	9627	3.17137	0.000477504
	ELMOD1	55531	3.77713	0.000479396
	BEAN1	146227	1.86648	0.000481936
	FAM177A1	283635	1.25589	0.000486658
	ZNF578	147660	2.70547	0.000492051
	STXBP4	252983	-1.48066	0.000498683
	BMP2	650	2.70171	0.000502871
	CEP85L	387119	-1.35474	0.000504947
	GPR137	56834	1.4861	0.000512945
	GPR68	8111	2.73371	0.000513797
	APH1A	51107	1.02711	0.000513797
	ZBED3	84327	2.11305	0.000513797
	SEPTIN8	23176	1.47686	0.000515574
	ZNF117	51351	1.83216	0.000520667
	TM2D2	83877	1.13309	0.000525161
	SPAG4	6676	-2.62931	0.000532197
	SLK	9748	-1.08398	0.000532709
	TNNT1	7138	-3.58016	0.000533004
	LINC01234	100506465	3.77272	0.000533801
	EMD	2010	1.06192	0.000534499
	RNPEPL1	57140	1.18741	0.00053719
	SLC25A10	1468	-1.69934	0.000537192
	PNISR	25957	-1.03305	0.000537192
	CMTM8	152189	-1.47826	0.000537192
	EDRF1	26098	-1.47206	0.000537214
	TREM2	54209	2.05425	0.000537214
	TEX45	374877	2.8565	0.000538196
	CENPF	1063	-2.4938	0.000547627
	ACHE	43	2.96605	0.00055504
	ACOT12	134526	2.8681	0.000564928
	VNN1	8876	3.25405	0.00056507
	TMC6	11322	1.2613	0.000565205
	MSI2	124540	-1.33625	0.000565205
	LENG8	114823	-1.45763	0.000565328
	MGAT5	4249	-1.87756	0.000565549
	GLS	2744	-1.06149	0.000568632
	FBLN7	129804	3.34335	0.000568632
	DDAH2	23564	1.94665	0.000577295
	KEAP1	9817	1.11955	0.000581374
	BCL2	596	1.57938	0.000594699
	CPEB1	64506	3.49154	0.000594699
	ZFP36L1	677	1.37874	0.000601023
	CDKN2B	1030	2.14453	0.000601337
	GCHFR	2644	-1.35419	0.000601337
	WASL	8976	-1.07392	0.000601731
	LAMP3	27074	2.47824	0.00060214
	CCNB1IP1	57820	-1.27053	0.000602611
	RPL22L1	200916	-1.8617	0.000602611
	TLR3	7098	1.97429	0.000602623
	PARG	8505	-1.20345	0.000612055
	DTWD2	285605	-1.58682	0.000616984
	SLCO1B1	10599	-3.99575	0.000617624
	ATP5MC3	518	-0.962444	0.000618424
	BCAS1	8537	2.176	0.000618456
	EPHB6	2051	2.40989	0.000618507
	OSER1	51526	1.22812	0.000618507
	FUT2	2524	2.14354	0.000625392
	ACVR1	90	1.12412	0.000628893
	DERL3	91319	3.6654	0.000630288
	YWHAH	7533	1.82258	0.00063149
	MECOM	2122	-0.950069	0.000634199
	KIFC3	3801	1.42008	0.000639235
	TLE4	7091	-1.62263	0.000639235
	DSG2	1829	1.22766	0.000648132
	PHACTR3	116154	3.30028	0.000657092
	HCP5	10866	2.37794	0.00066264
	ABCA5	23461	1.14841	0.000662769
	MAGI2-AS3	100505881	2.12946	0.000662769
	PON3	5446	-1.65482	0.000663633
	ZFAND5	7763	0.99276	0.000663815
	RUVBL1	8607	-1.55315	0.000667354
	SLC25A28	81894	1.29467	0.000668524
	LMBR1	64327	-1.13381	0.000671145
	FAM155A	728215	3.13746	0.000671145
	RASD2	23551	2.8054	0.000678918
	ALDH9A1	223	1.08415	0.000682571
	ASCC2	84164	1.13757	0.00068294
	ADAM9	8754	1.08434	0.000683428
	HSF1	3297	1.33538	0.000688672
	ADAMTS15	170689	3.45913	0.000689079
	LCP1	3936	3.54569	0.000690864
	PGBD5	79605	3.39556	0.000693477
	SENP5	205564	-1.05305	0.000710196
	CD44-AS1	109729172	-3.81893	0.000710196
	CLCN5	1184	1.59987	0.000710501
	KRT5	3852	-1.38985	0.000717047
	SNHG7	84973	-1.56654	0.000724344
	GPATCH2	55105	-1.18413	0.000729475
	MYRFL	196446	1.54809	0.000733388
	ANKRD9	122416	1.2321	0.000737419
	PCNX2	80003	-1.11936	0.000758753
	PARD6G	84552	-1.27984	0.000759046
	ZDHHC21	340481	-1.54957	0.0007591
	LIPK	643414	-2.70765	0.000766802
	INHBB	3625	-2.58521	0.000768716
	SESN3	143686	-2.13642	0.000768716
	ATP13A2	23400	1.52204	0.000774145
	CYTOR	112597	2.50275	0.00077589
	LRRC43	254050	2.90097	0.00077589
	AHCYL1	10768	1.15946	0.00078048
	TRAF3IP1	26146	-1.27228	0.000780802
	ARAF	369	1.22137	0.000781971
	ZC3H12A	80149	1.27586	0.000794072
	CANX	821	0.940164	0.000799
	ASAH1	427	1.09427	0.000801107
	SP100	6672	1.35236	0.000808399
	JAK1	3716	1.0328	0.000809232
	COG5	10466	-0.99614	0.000812414
	CNTLN	54875	1.62199	0.000814277
	RRAD	6236	2.22424	0.000822456
	ICAM1	3383	2.23503	0.00082407
	PWRN1	791114	3.37321	0.000825474
	SSB	6741	-0.916588	0.000830516
	FAM49A	81553	2.73921	0.000830583
	ZMAT3	64393	1.19977	0.000830844
	BIRC5	332	-4.03252	0.00083087
	TRPS1	7227	-1.20082	0.000833908
	OSGIN2	734	1.28475	0.000836802
	AHRR	57491	2.13394	0.000836802
	UGT8	7368	-2.54341	0.000839453
	MAP4K5	11183	-1.02133	0.000844964
	FNIP1	96459	-0.979162	0.000853254
	KAT5	10524	1.1601	0.000856309
	DUOX2	50506	2.5877	0.000866121
	RIT1	6016	1.16531	0.000868879
	NTHL1	4913	-1.51947	0.000873031
	RESF1	55196	-1.22817	0.00087619
	C1orf61	10485	2.94967	0.000881558
	MANSC1	54682	-1.51307	0.000883468
	HSD17B8	7923	1.14947	0.000885377
	MATR3	9782	-2.91305	0.000885377
	KIF3A	11127	-1.08417	0.000888677
	RPAP3	79657	-1.18802	0.000891506
	NDRG4	65009	3.1509	0.000905417
	ZNF581	51545	-1.29018	0.000907844
	TMEM35B	100506144	1.17335	0.000919372
	SVEP1	79987	2.02226	0.000929644
	RHOF	54509	-1.83004	0.000931093
	COL4A4	1286	2.76579	0.000932188
	TNIP3	79931	3.47235	0.000932188
	FGD3	89846	2.1752	0.000934431
	NUS1	116150	-1.07315	0.000950705
	CMTM3	123920	1.2889	0.000956631
	CFAP206	154313	2.06307	0.000957503
	VWCE	220001	1.97803	0.000960778
	NDFIP1	80762	0.943305	0.000961356
	IL1RL1	9173	-3.54843	0.000964327
	UBR5	51366	-1.01147	0.000966018
	ATXN1	6310	-1.01726	0.000975547
	ABHD14A	25864	1.62133	0.000975547
	PLPP4	196051	3.40684	0.00097776
	RASEF	158158	1.16128	0.000979305
	DIPK1A	388650	-1.19201	0.000979305
	NSFL1C	55968	1.1818	0.00098558
	RBM43	375287	1.62834	0.000993205
	ALDOC	230	-1.71123	0.000994444
	HIF1A-AS3	105370526	-2.46977	0.00100777
	INTS6	26512	-1.08261	0.00100808
	DNMT1	1786	-1.21718	0.00101141
	SCAT1	101928710	3.12539	0.00101147
	GSTA2	2939	3.35488	0.00102155
	TAGLN	6876	3.20132	0.00102155
	ZYX	7791	1.14756	0.00102176
	CSPG5	10675	2.01949	0.00102176
	TMC7	79905	1.7332	0.00102203
	GALNT12	79695	1.37486	0.00102676
	C10orf95	79946	1.92635	0.00102676
	STRBP	55342	-1.1217	0.00103126
	NKILA	105416157	3.20881	0.00103126
	POMGNT1	55624	1.3983	0.00104882
	GUCD1	83606	1.35143	0.00105055
	MPPE1	65258	1.20707	0.0010599
	TOM1	10043	1.62311	0.00106886
	MAFF	23764	1.48717	0.00106886
	DCUN1D5	84259	-0.972951	0.00106886
	ACTB	60	1.62075	0.00107808
	CREG1	8804	1.0363	0.0010781
	IRX3	79191	1.77649	0.0010781
	KBTBD11	9920	3.26204	0.0010822
	LAMA4	3910	3.28	0.00109791
	LGALS7	3963	-1.64847	0.0011022
	ABHD3	171586	1.19399	0.00110802
	CAMK1	8536	-3.72097	0.00111082
	ESR1	2099	3.33941	0.00111129
	LAPTM5	7805	3.43968	0.00111782
	MVP	9961	0.942015	0.00111845
	HES7	84667	3.26941	0.00112429
	TNFSF14	8740	2.9482	0.0011352
	L3MBTL4	91133	2.42462	0.00114819
	FAM111A	63901	1.26412	0.00115038
	GRK7	131890	2.56568	0.00115413
	COLCA2	120376	2.4045	0.00115797
	LYPD1	116372	1.84153	0.00116248
	PIP	5304	2.9777	0.00116274
	HSPB8	26353	3.0759	0.00116426
	SERP2	387923	-2.6962	0.00116426
	HIST1H3D	8351	-2.53818	0.00116596
	ANO1	55107	-3.28152	0.00116748
	ARHGEF6	9459	3.12178	0.00117386
	PHLDB2	90102	-1.08926	0.00117386
	LSM12	124801	-1.10928	0.00117386
	LINC02657	105376382	-2.0509	0.00117453
	EPAS1	2034	1.43256	0.00117662
	BATF	10538	2.94965	0.00117662
	JAK3	3718	1.89188	0.00119171
	MYL5	4636	-1.83182	0.00120177
	SLC35F6	54978	1.41681	0.00120374
	USP6NL	9712	-1.25472	0.00121269
	ANKRD26	22852	-1.21648	0.00121269
	ATP6V1H	51606	1.0067	0.00121629
	ZC4H2	55906	-2.25269	0.00121629
	MSRB2	22921	1.20816	0.00122442
	RPE	6120	-1.14039	0.00123703
	GFPT2	9945	2.30231	0.00124834
	HK2	3099	-1.67682	0.00125165
	FOXP1	27086	-1.01463	0.00125367
	UIMC1	51720	-1.20557	0.001266
	NMNAT3	349565	-1.31231	0.001266
	ANO10	55129	1.16111	0.00127674
	HPN	3249	3.29482	0.00127977
	RAPGEF2	9693	-1.29767	0.00128366
	NAPRT	93100	1.0313	0.00128745
	SERTAD4-AS1	574036	1.39386	0.00129051
	DEFB1	1672	3.21735	0.00130548
	MAP2K1	5604	-1.05593	0.00130885
	ARID5A	10865	2.216	0.00131713
	GLB1	2720	0.980768	0.00133815
	FERMT1	55612	0.991749	0.0013398
	AGL	178	-1.35351	0.00135829
	CAMK1D	57118	1.08025	0.00136986
	LOXL1	4016	1.34296	0.00137141
	PLAU	5328	1.52985	0.00138693
	PBX4	80714	-1.91722	0.00138855
	MANBAL	63905	1.0176	0.0014117
	HOXC13-AS	100874366	3.32605	0.00142361
	UPP2	151531	2.36785	0.00143031
	GCSIR	151484	3.40141	0.00144465
	EML2	24139	1.12991	0.00144868
	MFN1	55669	-1.1135	0.00145868
	CSPG4	1464	3.12399	0.00146862
	WRN	7486	-1.16837	0.00147781
	ENTPD7	57089	-1.57558	0.00147781
	CC2D2A	57545	-1.73194	0.00147955
	ADAM28	10863	1.31807	0.00149261
	MFSD1	64747	1.27548	0.00150221
	BTN3A1	11119	2.03909	0.0015087
	AC147651.3	441307	-3.58611	0.0015153
	KMT2E-AS1	100216545	-2.05467	0.0015172
	USP3	9960	-1.12929	0.00152109
	RASSF9	9182	-1.44225	0.00152254
	CRYAB	1410	2.52005	0.00152587
	RCN1	5954	0.934294	0.00153125
	FCGRT	2217	1.73011	0.00153211
	PIGS	94005	1.48918	0.00154109
	TTC14	151613	-1.12366	0.00154995
	PAM	5066	-1.63114	0.0015518
	RABGGTA	5875	1.26241	0.00155978
	MELTF	4241	2.2078	0.00156978
	ORC5	5001	-1.24673	0.00157223
	STX10	8677	-1.11768	0.00159236
	CLCA4-AS1	105378828	-2.45064	0.00159642
	PRMT8	56341	-2.74197	0.00160652
	ZFP36	7538	-1.70286	0.0016134
	SASS6	163786	-1.79853	0.0016134
	LMAN2	10960	1.07071	0.00161392
	EPSTI1	94240	1.84115	0.00161474
	KCNC4	3749	1.46682	0.00161711
	UNC5B-AS1	728978	1.44985	0.00161711
	TMEM161B-AS1	100505894	-1.22443	0.00161767
	GABBR2	9568	3.04295	0.00162017
	SMAP1	60682	0.968174	0.00162017
	ARGLU1	55082	-1.0318	0.00162045
	VNN3	55350	3.43615	0.00162045
	NUP98	4928	-1.25795	0.00163059
	PCDH19	57526	-2.92452	0.00164357
	AKAP1	8165	1.02849	0.00165477
	KRT4	3851	2.32445	0.00166031
	MOCS1	4337	2.57177	0.00166199
	MKI67	4288	-3.46862	0.00166944
	TGFB1I1	7041	1.7222	0.00167459
	ADAMTS5	11096	3.33912	0.00167556
	INTS7	25896	-1.2945	0.00167711
	CAPN12	147968	-1.36533	0.00167711
	H2AFZ	3015	-1.14193	0.00167844
	SIPA1L2	57568	-1.00858	0.00168453
	EFHD2	79180	-1.33582	0.00168512
	TET2	54790	-1.02839	0.00169458
	MTHFD2L	441024	-1.06122	0.00169458
	ZNF430	80264	-1.25905	0.00170598
	PTTG1IP	754	0.975076	0.00170973
	OBSCN	84033	1.55901	0.00171359
	JADE2	23338	1.44026	0.0017336
	GRIK4	2900	2.91998	0.00173462
	DTL	51514	-3.5264	0.00173462
	CRB3	92359	1.34482	0.00173462
	NIBAN1	116496	2.59118	0.00173462
	SQOR	58472	1.20805	0.00173896
	C5orf47	133491	3.51341	0.00176002
	B4GALT6	9331	-1.84051	0.00176358
	RFX7	64864	-1.08961	0.00176358
	RFX3	5991	-1.35164	0.00176535
	PRSS36	146547	1.99208	0.00177657
	G0S2	50486	3.18665	0.00178072
	TMEM230	29058	0.92359	0.00180025
	ETNK2	55224	1.58763	0.00180025
	MAP2K2	5605	-0.988835	0.00183103
	LINC02035	100129550	1.92545	0.00183328
	FNDC7	163479	2.37267	0.00184104
	PTPRF	5792	1.25836	0.00185827
	MELK	9833	-2.95203	0.00185827
	SLC22A18AS	5003	1.75142	0.00187019
	SORBS1	10580	-2.50669	0.00189712
	TRNT1	51095	-1.10923	0.00189835
	C19orf48	84798	-1.38417	0.00189835
	GINM1	116254	1.02087	0.00189835
	FZD8	8325	2.36853	0.00190162
	KAZN	23254	1.25309	0.0019031
	FBXO9	26268	-1.12638	0.00191132
	DDX21	9188	-1.20559	0.00191486
	TMEM8A	58986	1.46803	0.00191831
	MAP1A	4130	3.05905	0.00192552
	DDI2	84301	1.02487	0.00192966
	NUP88	4927	-1.26946	0.00194475
	RUNX2	860	-1.11871	0.0019566
	LINC02457	107984439	-3.43925	0.0019823
	STK33	65975	1.6316	0.00200415
	ECEL1	9427	3.7032	0.00201136
	FRMD5	84978	-0.961726	0.00201625
	SOX2-OT	347689	1.39804	0.00201625
	SELENOW	6415	-1.10943	0.00202137
	VASN	114990	2.19828	0.0020271
	MEF2D	4209	1.32331	0.00203779
	CCDC18	343099	-1.33301	0.00206155
	PTPN23	25930	1.23524	0.00207163
	KCNMB2-AS1	104797538	2.45215	0.00207295
	TM7SF3	51768	1.14029	0.00207853
	EFNA2	1943	3.08891	0.00207967
	SUZ12	23512	-0.962983	0.00209026
	FRRS1	391059	-1.57318	0.00212093
	ULBP2	80328	1.87965	0.00212326
	TRIM14	9830	1.14099	0.00212672
	PTGES2	80142	-1.04678	0.00212672
	TSPAN8	7103	2.99593	0.00213156
	MED13L	23389	-1.03736	0.00213362
	HIST1H2AG	8969	-2.97008	0.00213417
	ANXA8L1	728113	1.74761	0.00213983
	TRIB2	28951	-1.4866	0.00215226
	DLGAP1-AS1	649446	1.47522	0.00215226
	ATP6V1E1	529	0.878945	0.00216714
	CCDC80	151887	2.68352	0.00216822
	FBXW7	55294	-0.984432	0.00218185
	TTC7A	57217	1.17623	0.00218185
	CEACAM5	1048	-3.10076	0.00219402
	SLC27A5	10998	-1.94804	0.00219402
	CUX2	23316	3.12409	0.00219402
	SLC25A34	284723	2.90013	0.00219402
	OLA1	29789	-1.13404	0.0021963
	PDPN	10630	1.55347	0.00220207
	POLR2L	5441	1.1012	0.00221298
	SERPINE2	5270	1.95828	0.00221478
	NATD1	256302	2.42013	0.00223344
	RAB30-DT	100506233	-1.52742	0.00223553
	CAPN11	11131	3.23143	0.00223565
	RFLNA	144347	1.89045	0.00223954
	ZNF141	7700	-1.65444	0.00224659
	CHID1	66005	1.05786	0.00224941
	BRWD3	254065	-1.24701	0.00225198
	PPP2R2A	5520	-0.974741	0.00225848
	TMEM67	91147	-1.51445	0.0022766
	AGTPBP1	23287	-1.07391	0.00228096
	LDLRAP1	26119	-1.14924	0.00228096
	BCL2L2-PABPN1	100529063	-1.88734	0.00228718
	MRGPRX3	117195	3.28857	0.00229404
	GCLM	2730	1.01499	0.00229654
	ROR2	4920	3.17858	0.00231338
	VAT1	10493	1.62837	0.0023337
	TINAGL1	64129	1.32698	0.0023684
	PSME2	5721	0.904991	0.00237141
	NNT	23530	1.05726	0.00238729
	TK1	7083	-2.79916	0.00241089
	FUNDC2	65991	0.982252	0.00241166
	DNAJB9	4189	1.24421	0.00242316
	SUGP2	10147	-1.03947	0.00242608
	SRXN1	140809	1.29495	0.00243809
	ZNF677	342926	1.55973	0.00243908
	NPL	80896	-1.48869	0.00243933
	NKD1	85407	-2.76378	0.00243933
	GNPTG	84572	1.06122	0.00244329
	DOK6	220164	-3.12338	0.00244488
	CEMIP2	23670	-1.04978	0.00244964
	BCAS4	55653	1.03761	0.00245456
	VNN2	8875	3.22781	0.00248003
	SHISAL1	85352	3.03902	0.00248003
	PPM1G	5496	-1.00058	0.00248078
	CCDC88A	55704	-0.959229	0.00248178
	TDG	6996	-1.24774	0.00249079
	ESPN	83715	-1.5297	0.00249469
	PRKAG2-AS1	100505483	3.20703	0.00249469
	BTBD3	22903	-1.42324	0.00249612
	DUSP23	54935	1.0152	0.00249737
	HCFC1R1	54985	-1.55188	0.0024995
	AKIRIN2	55122	1.0649	0.00250073
	TNFRSF14-AS1	115110	2.04777	0.0025086
	EHD4	30844	-0.9817	0.00251675
	UBE2E2	7325	-0.871635	0.00251685
	AKR1C3	8644	1.17635	0.00254105
	DENND1A	57706	-1.12833	0.00254144
	ITM2C	81618	1.87818	0.00254198
	UBE2Q1	55585	1.0306	0.00258479
	TPRA1	131601	1.45305	0.00258479
	CAB39L	81617	-1.34979	0.00259267
	ERP27	121506	2.65273	0.00259514
	RABGAP1	23637	-1.11201	0.00260962
	SBF2	81846	-0.959977	0.00260982
	SNHG1	23642	-1.43856	0.00261451
	PODNL1	79883	2.61115	0.00262726
	DYNC1I1	1780	2.63915	0.0026385
	TNFRSF11A	8792	2.1788	0.0026385
	CABYR	26256	1.46442	0.0026385
	RPARP-AS1	100505761	1.74548	0.0026385
	PKN2-AS1	101927891	1.62594	0.00265154
	OSBPL3	26031	-0.899027	0.0026659
	TRIM16L	147166	1.48127	0.00267534
	GXYLT2	727936	2.00063	0.00268334
	TP73	7161	-2.17339	0.0026937
	TRIT1	54802	-1.45615	0.0026937
	P4HA1	5033	-1.11865	0.00270117
	ASAP2	8853	0.989697	0.00270412
	RRAS	6237	1.28996	0.00270976
	HSD17B1	3292	-1.74817	0.00271188
	PPP1R35	221908	-1.00976	0.00272093
	PHLDB1	23187	1.73382	0.00273644
	LINC01588	283551	1.43661	0.00273644
	FLRT3	23767	2.30799	0.00274594
	ELP4	26610	-0.976695	0.0027486
	POP1	10940	-1.5378	0.00275472
	FGF14	2259	3.28601	0.00276774
	MCOLN3	55283	2.5041	0.00276774
	C9orf16	79095	-1.09529	0.00277437
	C9orf24	84688	2.38877	0.00277437
	PRKAR2B	5577	3.10756	0.00277674
	PPAT	5471	-1.14024	0.0027834
	DUSP6	1848	-1.27143	0.00278582
	INAVA	55765	1.14486	0.00279656
	NUDT18	79873	-1.52588	0.00280934
	ACTN1-AS1	161159	3.16951	0.00282026
	DNAJB14	79982	-1.19358	0.00282105
	SLC4A5	57835	1.8143	0.00282519
	CLDN16	10686	1.49506	0.00282894
	CNTFR	1271	3.21982	0.00283517
	NFKBIE	4794	1.77094	0.00285934
	ZNF441	126068	1.90517	0.00287693
	EML3	256364	1.38583	0.00287693
	TMEM256	254863	-0.981391	0.0028782
	SH2D4B	387694	2.27905	0.00289616
	LINC02832	105373886	-2.41358	0.00289836
	SMIM31	100505989	3.03795	0.00293224
	FIGNL1	63979	-1.62811	0.00293827
	MPST	4357	-1.12904	0.002951
	SERPINB7	8710	2.65901	0.002951
	RIMS2	9699	1.46538	0.002951
	HLA-F-AS1	285830	1.80078	0.002951
	TUBGCP2	10844	-1.03467	0.00296511
	KCNN3	3782	3.16866	0.00297795
	HKDC1	80201	3.04385	0.00298844
	MUC13	56667	3.18027	0.00299005
	RLF	6018	-1.03617	0.00300242
	SEMA4B	10509	-1.05922	0.00301961
	MYO1C	4641	1.51495	0.0030206
	C3orf67-AS1	101929238	-2.47598	0.00304824
	FN3K	64122	2.09734	0.0030485
	MCUB	55013	1.58623	0.00306289
	FAM225A	286333	3.04145	0.00306862
	DYNC2H1	79659	-1.00737	0.00307196
	ENTPD3	956	-1.6241	0.00307682
	GLIPR2	152007	2.5145	0.00308446
	CALM1	801	-0.808635	0.00308597
	CHDH	55349	2.31196	0.00309728
	NCF2	4688	2.54008	0.00311125
	ZRANB3	84083	-1.19027	0.00311618
	AAMDC	28971	1.23286	0.00311675
	ENSA	2029	-1.17312	0.00312534
	ACTN4	81	0.818447	0.00312772
	SSPN	8082	1.7556	0.00312772
	SLCO1B3	28234	-2.93178	0.00312772
	YPEL2	388403	1.5095	0.00312772
	LINC02811	107985740	2.8304	0.00312772
	TG	7038	2.28731	0.00313377
	SNHG12	85028	-1.19581	0.00313901
	MUC2	4583	3.11639	0.00314031
	C17orf49	124944	1.45898	0.00314275
	FHL1	2273	3.18357	0.0031613
	GNS	2799	1.37272	0.0031613
	DDX46	9879	-1.03195	0.0031613
	FYB1	2533	1.16041	0.00316141
	TYMS	7298	1.22911	0.00317997
	SIX4	51804	1.36915	0.00317997
	CCND2-AS1	103752584	2.26798	0.00318382
	SAMSN1	64092	2.81076	0.00319819
	CKAP2	26586	-1.34575	0.00320328
	ZC3HAV1L	92092	-2.70312	0.0032043
	PRRX2	51450	2.61724	0.00321749
	YPEL1	29799	2.08044	0.00322221
	ALG13-AS1	106478971	-2.05926	0.00323535
	DLG1	1739	-1.23502	0.00324611
	SCIN	85477	2.92934	0.00329399
	ATP2C2	9914	-1.39611	0.00331752
	PTPN3	5774	1.11937	0.00332507
	B3GALNT2	148789	-1.31804	0.00334039
	DNAJB4	11080	1.33557	0.00334282
	STK39	27347	-1.26206	0.00335358
	WDR43	23160	-1.02772	0.00335953
	TXNRD1	7296	1.21862	0.00338002
	ARHGEF38	54848	2.99516	0.00338002
	LINC02753	101928443	-3.14578	0.0033855
	CENPA	1058	1.7803	0.0033883
	LINC00294	283267	1.79262	0.0033883
	PIK3IP1-AS1	101929760	1.47026	0.0033883
	TAF9	6880	-0.926926	0.00339179
	PLEKHA6	22874	1.75849	0.00339179
	PINK1-AS	100861548	1.70323	0.00339179
	LINC01806	100996579	-2.10813	0.00340189
	LINC02300	105370422	-2.99202	0.00341133
	MIR924HG	647946	-2.00126	0.00341681
	CNFN	84518	-2.4458	0.0034228
	BCAR1	9564	1.03481	0.00342489
	GPX7	2882	2.10863	0.00343738
	CCNB1	891	-1.5983	0.00343991
	CFB	629	2.31006	0.00348326
	NEK3	4752	1.78851	0.00352105
	PIM3	415116	0.930459	0.00353142
	RASSF6	166824	0.868376	0.00354497
	FER1L5	90342	-2.95795	0.00355763
	JOSD2	126119	-1.33505	0.00358686
	LITAF	9516	1.20913	0.00360393
	TP53	7157	1.1726	0.00360571
	SPRED2	200734	-1.07833	0.00361415
	EEF1A1	1915	0.976188	0.00361544
	PARP12	64761	1.33733	0.00362876
	ZSWIM6	57688	-1.11161	0.00362971
	PRSS3	5646	-2.6723	0.00363216
	SURF6	6838	-1.00918	0.00363244
	RGS10	6001	-1.07238	0.00365042
	MAP3K2-DT	100506922	2.18538	0.00365971
	LINC02680	105376463	1.78234	0.00365971
	WDR91	29062	1.40244	0.00370755
	MBOAT1	154141	1.67837	0.00371896
	USP18	11274	1.76477	0.00373581
	PPP3CA	5530	-0.998273	0.00378287
	TAF1B	9014	-1.15818	0.00381166
	ATP6AP1	537	0.888124	0.00381376
	SENP6	26054	-0.966662	0.00381978
	CDCA2	157313	-2.13381	0.0038345
	EHBP1	23301	-1.25886	0.00384033
	NAE1	8883	-0.963635	0.00384428
	MSH5	4439	-1.58203	0.00385077
	CLK1	1195	-1.10821	0.0038665
	MST1R	4486	-1.55002	0.0038665
	FAM155B	27112	2.83387	0.0038665
	SLC45A2	51151	2.63184	0.00389318
	ATP8A1	10396	-1.75084	0.00389714
	DTNA	1837	2.39143	0.00391156
	IFT57	55081	-0.864349	0.00392374
	PNN	5411	-1.00371	0.0039241
	DCAF6	55827	-0.931781	0.0039241
	COMT	1312	-0.943937	0.00396957
	SLC38A8	146167	3.24653	0.00400371
	TRAF3IP3	80342	-2.18543	0.00401987
	CHMP4C	92421	0.980883	0.00403414
	DNAJC6	9829	2.06584	0.00404517
	TRPC7-AS1	100874024	2.48423	0.0040493
	PHOX2A	401	-1.08533	0.00405639
	PTRH2	51651	-1.06508	0.0040701
	RPRD1A	55197	-0.937382	0.0040701
	BCAR3	8412	1.35556	0.00411811
	CARD16	114769	1.58943	0.00412973
	BAIAP2	10458	-1.12769	0.00413282
	ANXA8	653145	1.48989	0.00413282
	TNKS	8658	-0.903305	0.00415245
	RAB32	10981	1.56272	0.00417147
	UFC1	51506	0.828948	0.00421506
	MLXIP	22877	1.23245	0.00425057
	HEATR3	55027	-1.65041	0.00427643
	PPP6R3	55291	-0.873692	0.00427643
	CD109	135228	-1.52594	0.00427643
	VEGFD	2277	1.75253	0.00432552
	PLEK2	26499	1.29475	0.00433946
	NAA20	51126	0.876701	0.00434059
	MTMR11	10903	1.6186	0.00434366
	XAF1	54739	2.06391	0.00434366
	STEAP2	261729	-1.50832	0.00434366
	CDH10	1008	3.08303	0.00434695
	PHKG2	5261	-1.01834	0.00437595
	APIP	51074	-1.11791	0.00437595
	MRTFB	57496	-1.22391	0.00440082
	IFIT5	24138	1.65029	0.00441903
	FUT8	2530	-1.17202	0.00445377
	PPP1R7	5510	1.06189	0.00445483
	TMEM150C	441027	1.9852	0.00446444
	PML	5371	1.18711	0.00448911
	DSP	1832	-1.09617	0.00449592
	IKBKG	8517	1.16375	0.00449592
	SDCCAG8	10806	-1.04989	0.00449592
	LOX	4015	2.85299	0.00450091
	LDHA	3939	-0.926685	0.00451764
	AFAP1L2	84632	1.34363	0.00452888
	RORB	6096	2.97423	0.00455058
	SPON2	10417	1.9195	0.00456748
	PPP1R13B	23368	-1.42565	0.00456748
	CIAPIN1	57019	-0.94192	0.00456748
	THOC2	57187	-0.873552	0.00456748
	ASXL3	80816	2.97751	0.00457111
	ST3GAL4	6484	1.84553	0.00457436
	OSBPL6	114880	-1.57545	0.00459345
	ADGRA3	166647	-1.04486	0.00459488
	RAP1GAP	5909	2.0847	0.00460028
	CCL5	6352	2.95421	0.00460028
	PTPRH	5794	2.63445	0.00464469
	RAB31	11031	0.918325	0.00465331
	P4HTM	54681	0.972486	0.00465331
	MOCOS	55034	1.15763	0.00466534
	THOC6	79228	-1.24093	0.00467776
	HIC1	3090	2.24528	0.00469122
	RNGTT	8732	-0.912807	0.0046983
	EEF1E1	9521	-0.904461	0.0046983
	FARP2	9855	-1.02488	0.00471792
	ZNF133	7692	-1.62992	0.00473582
	ISYNA1	51477	-1.13754	0.00473582
	TMPRSS2	7113	2.03174	0.00474864
	IRF2BPL	64207	1.1562	0.00474864
	ATL3	25923	1.09202	0.00476162
	DAAM1	23002	1.26972	0.00476988
	RBKS	64080	1.22432	0.0047844
	LRP3	4037	2.42243	0.00479867
	SLTM	79811	-0.922828	0.00479867
	ARHGEF18	23370	1.0544	0.0047999
	SLC26A11	284129	2.53809	0.00480147
	STXBP2	6813	1.03297	0.0048374
	CRLF3	51379	-1.2768	0.00487825
	ZDHHC7	55625	1.10194	0.00488673
	LINC01290	106144584	-3.17079	0.00488673
	GABBR1	2550	-1.85812	0.00488967
	TM7SF2	7108	-1.36679	0.00493239
	LRRN1	57633	1.59963	0.00495503
	B3GALNT1	8706	1.49911	0.00496774
	POLQ	10721	-2.80337	0.00496872
	LINC01620	140834	2.88756	0.00498272
	TRA2A	29896	-1.28672	0.00502531
	PCOLCE2	26577	2.50856	0.00502833
	LINC01094	100505702	2.98019	0.00502833
	GSTCD	79807	-1.08794	0.00503031
	FICD	11153	1.73589	0.0050314
	LINC02147	102467224	3.10801	0.0050314
	ODF2L	57489	-1.00783	0.00504157
	ITGB3	3690	3.13087	0.00504605
	PCBD1	5092	0.977105	0.00506708
	PRXL2A	84293	-1.31249	0.00507512
	RHBDL2	54933	1.01057	0.00507782
	COL9A2	1298	1.75023	0.00508556
	GNAS-AS1	149775	-2.62062	0.00508556
	QPCT	25797	1.20103	0.00509509
	NSRP1	84081	-1.15486	0.00510838
	APBA2	321	2.58094	0.00511106
	ZNF618	114991	1.16766	0.0051401
	TGFBRAP1	9392	1.24634	0.00517452
	DMRT2	10655	-1.75746	0.00517452
	CLGN	1047	2.79221	0.00518853
	DOCK3	1795	2.27723	0.00519375
	ETV5	2119	-1.80755	0.00519375
	LAMA3	3909	1.13182	0.00519375
	ZNF853	54753	3.14341	0.00519375
	TEX10	54881	-1.06334	0.00519375
	CDKN2B-AS1	100048912	1.31044	0.00519375
	ICAM2	3384	2.23897	0.0051948
	ACTN1	87	1.34941	0.00519592
	NSUN2	54888	-1.11613	0.00519592
	SYT1	6857	-2.71851	0.00521803
	RNF213	57674	0.955072	0.00521803
	MAP6	4135	2.53018	0.00525141
	MMP15	4324	1.35512	0.00525141
	PIGC	5279	1.14088	0.00525141
	MTHFD2	10797	-1.44594	0.00525141
	XAB2	56949	1.16097	0.00525141
	CD320	51293	-1.28142	0.00526089
	GNG5	2787	0.792893	0.00528654
	UPF2	26019	-1.026	0.00528821
	C9orf135	138255	3.10561	0.00530711
	TGFA	7039	-1.24281	0.00531976
	DLEU1	10301	-1.05202	0.00532312
	IFITM2	10581	2.06672	0.00532312
	DCDC2	51473	2.84777	0.00532312
	PEMT	10400	1.07366	0.0053265
	ARHGAP11A	9824	-2.29909	0.00533454
	HAPLN3	145864	2.19426	0.00533521
	RTN4	57142	1.22535	0.00533627
	RAP1GDS1	5910	-1.06806	0.00534308
	NNT-AS1	100652772	1.12575	0.00535308
	C11orf49	79096	-1.28879	0.00537413
	POC1B	282809	-1.14649	0.00537413
	ABTB2	25841	1.29787	0.00538814
	TTC3	7267	-0.803391	0.00538981
	FBXO7	25793	0.913688	0.00538981
	SLC38A11	151258	2.6756	0.00540091
	RC3H1	149041	-0.888505	0.00544258
	SRSF9	8683	-1.00083	0.00544708
	CHP1	11261	0.893028	0.00546325
	CYP2U1	113612	1.78414	0.00548304
	ZNF682	91120	2.54694	0.0054908
	CBR3	874	1.5181	0.00553376
	FAM98A	25940	-0.986012	0.00553677
	IFT74	80173	-1.0678	0.00554213
	SERPINB5	5268	-1.00884	0.00556301
	ACP1	52	-0.845902	0.0055703
	EPHX1	2052	1.06604	0.0055703
	SCAMP3	10067	1.13311	0.0055703
	ITGA3	3675	-0.91631	0.00557882
	SFTPD	6441	2.9027	0.00559653
	TBCK	93627	-1.0426	0.00559737
	DSG3	1830	-1.41278	0.00564649
	TRIM31	11074	2.94662	0.00564649
	C1orf115	79762	2.22113	0.00572806
	AGTRAP	57085	1.41782	0.00573136
	FMNL1	752	2.29288	0.00573438
	LRRC61	65999	1.36899	0.00576726
	MAPK12	6300	1.61397	0.00577781
	APOL3	80833	2.2802	0.00578887
	STEAP2-AS1	100874100	-1.9619	0.00579876
	DIAPH2	1730	-1.11708	0.00580185
	BPIFB1	92747	1.35994	0.00580937
	CD151	977	1.04934	0.00584781
	ALOX15B	247	-1.16093	0.00585909
	PSPC1	55269	-0.907905	0.00585909
	NDUFA4L2	56901	-1.98879	0.00585909
	TSC22D4	81628	1.07833	0.00586083
	ANGPT2	285	-1.62688	0.0058643
	APBB3	10307	1.90839	0.0058643
	ARID3B	10620	-1.57994	0.0058643
	SGSM3	27352	1.01752	0.0058643
	WASHC1	100287171	1.08897	0.0058643
	CYREN	78996	1.06906	0.00593167
	ENTR1	10807	-1.05626	0.00595132
	AP3B2	8120	1.79745	0.00595202
	SPRED1	161742	-1.09362	0.00606178
	NHSL1	57224	-0.851326	0.00606421
	TNS4	84951	-0.924544	0.00607149
	WDR66	144406	1.35793	0.00610632
	POLR2E	5434	-0.959067	0.00614246
	CXCR4	7852	-2.92202	0.00615098
	CAP2	10486	1.02521	0.00615176
	UNC80	285175	1.88575	0.00615379
	LAPTM4A	9741	0.834539	0.00616805
	PPTC7	160760	1.10215	0.00621985
	VGLL3	389136	1.66317	0.00624224
	CCNH	902	-1.00303	0.00627662
	STC1	6781	-3.00962	0.00627709
	LRFN3	79414	-1.91586	0.00627826
	SH2D5	400745	2.82699	0.0063031
	HMBS	3145	-1.44243	0.00630602
	PRDM14	63978	3.11553	0.00633148
	2024-03-07	64844	-0.829323	0.00634045
	PHF24	23349	2.90199	0.00635514
	RFLNB	359845	2.48935	0.00635514
	CCDC115	84317	1.24609	0.00635704
	TMEM200A	114801	-2.60592	0.00635797
	EGLN1	54583	-0.995348	0.00635907
	ATP13A5	344905	2.78258	0.00639348
	GOLT1A	127845	2.05385	0.00640201
	B3GNT2	10678	-1.46713	0.00642127
	ABCC1	4363	-1.0827	0.00643592
	ZNF883	169834	-2.21408	0.00643592
	PI4K2A	55361	0.990134	0.00644413
	MMP16	4325	-2.70221	0.00647381
	TRADD	8717	1.16144	0.00648539
	LPXN	9404	1.27765	0.00648539
	LINC02677	102723629	-3.02946	0.0065202
	STOML1	9399	1.61797	0.00653554
	CKAP5	9793	-0.913632	0.00655671
	MAST3	23031	1.45943	0.0065913
	CISD1	55847	0.84871	0.00660491
	IFI44	10561	1.93403	0.00663518
	PRR16	51334	2.99541	0.00663518
	DOCK8-AS1	157983	2.27428	0.00664856
	C2	717	1.9582	0.00666278
	PPP4R4	57718	-1.5156	0.00668603
	TNFRSF14	8764	1.09235	0.00671728
	TYK2	7297	1.10771	0.00672198
	PAGR1	79447	-1.13215	0.00672229
	MISP	126353	-1.50979	0.00674908
	LINC01184	644873	-1.28093	0.00674908
	SNTN	132203	2.95842	0.00679281
	RGS6	9628	2.799	0.00679452
	CHD1	1105	-0.939215	0.00681989
	TNFSF12	8742	1.73453	0.00684341
	BRD1	23774	-1.10594	0.00687275
	TMEM140	55281	2.17105	0.00688584
	NCBP2	22916	-0.914534	0.00690129
	DSC2	1824	-1.14237	0.00692153
	SRSF7	6432	-0.900719	0.00692153
	DNASE1L3	1776	-2.0677	0.00692604
	PGRMC1	10857	1.07345	0.00692604
	TRUB1	142940	-1.07294	0.00692604
	SBNO1-AS1	112268105	-1.88615	0.00692604
	CASP6	839	0.929451	0.00692928
	PRPF38B	55119	-0.855411	0.00693067
	ADGRL2	23266	-1.39975	0.00693546
	PKDCC	91461	3.02633	0.00698002
	PRSS8	5652	0.916391	0.00699887
	PRKDC	5591	-1.00768	0.00701007
	TJP2	9414	1.4779	0.00703707
	WDFY2	115825	-0.851423	0.00704011
	EEF1AKMT4	110599564	-1.18724	0.00704237
	TBX18	9096	2.64441	0.00704492
	ORC2	4999	-1.02325	0.0070484
	GDPD3	79153	2.33252	0.00705339
	CAPN7	23473	-1.01556	0.00706393
	DNAH12	201625	2.59217	0.00706994
	LINC01934	101927156	1.83917	0.00707162
	MAP3K6	9064	1.48673	0.0070763
	EXTL3	2137	-1.01133	0.00709056
	LPAR3	23566	-1.95916	0.00709658
	NANOS1	340719	2.08464	0.00711397
	LINC01137	728431	1.47735	0.00711581
	HLA-DMA	3108	2.09273	0.00713283
	COL16A1	1307	1.56162	0.00715253
	REEP2	51308	-2.49031	0.00716026
	OGFR	11054	1.03859	0.00716507
	BICC1	80114	2.25071	0.00716507
	BCKDHB	594	-1.26271	0.00719335
	FRMD8	83786	-1.14191	0.00719335
	ZC3H8	84524	-1.0266	0.00719978
	PLIN3	10226	0.849827	0.0072213
	SYTL5	94122	2.87952	0.0072213
	PPP4R2	151987	-0.821852	0.0072555
	NPNT	255743	2.44642	0.0072555
	CYCS	54205	-1.08879	0.00726525
	PEF1	553115	1.00491	0.00726525
	LINC02101	101928569	2.79158	0.00726525
	GJB4	127534	-1.94657	0.0072766
	PARP10	84875	1.42271	0.00729024
	ASF1A	25842	0.991744	0.00730122
	CAPN13	92291	2.8165	0.00730122
	NUDT16	131870	1.07623	0.00730122
	RANBP17	64901	0.974832	0.00730252
	IFT81	28981	-1.15004	0.00730588
	ANKRD33B	651746	2.14639	0.00730935
	BMERB1	89927	1.15923	0.00731875
	ADGRG3	222487	2.23241	0.00735127
	EBF4	57593	2.59996	0.00736101
	HEXIM1	10614	-1.02592	0.00737114
	SBF2-AS1	283104	1.17061	0.00738446
	PVT1	5820	-0.95009	0.00738675
	MAP1LC3A	84557	1.25205	0.00739446
	STT3B	201595	-0.813756	0.00739446
	SOX4	6659	1.30736	0.00739874
	SOX21	11166	-2.29451	0.00741408
	KLHDC7B	113730	2.7457	0.00741408
	BBC3	27113	1.48797	0.00743856
	LACTB2	51110	0.919435	0.00743856
	GRPEL1	80273	-0.860292	0.00743856
	FBXW11	23291	-0.863148	0.00744753
	HDAC10	83933	1.26305	0.00750501
	TPST2	8459	1.55789	0.00753979
	GRM4	2914	2.80149	0.00754502
	EPB41L4A-AS1	114915	-1.55387	0.00754858
	DLGAP4	22839	0.991312	0.00756399
	KANK4	163782	2.85726	0.00757256
	C1QBP	708	-1.18956	0.00757818
	DNAAF2	55172	-1.05895	0.00757818
	MICU2	221154	-0.982243	0.00763929
	MAP3K12	7786	-1.66972	0.00767877
	PHF21A	51317	-1.1364	0.00773387
	CLCN4	1183	1.77344	0.00773538
	ZNF91	7644	1.04739	0.00774025
	RUSC2	9853	1.80254	0.00774087
	BTG2	7832	-1.07611	0.00775411
	PTPN4	5775	-1.24415	0.00778551
	L3MBTL3	84456	-1.29232	0.0078027
	ODF3B	440836	1.65736	0.00780737
	LUC7L	55692	-1.02539	0.00781021
	PIK3C3	5289	-1.07752	0.00782596
	GAN	8139	-1.23024	0.00785401
	PXN	5829	0.927739	0.00786122
	NINJ1	4814	1.07255	0.00786537
	ANKRD13C	81573	-1.00998	0.00786583
	HNRNPA2B1	3181	-1.09145	0.00787669
	MSC	9242	1.24945	0.00787669
	BTG3	10950	1.04765	0.00788285
	CENPK	64105	-2.0828	0.00789062
	FLI1	2313	2.49594	0.00789944
	CRTAC1	55118	2.47414	0.00790223
	VPS54	51542	-1.07451	0.00791439
	CYP11A1	1583	2.98494	0.00792625
	CELF6	60677	2.36545	0.00794708
	CCRL2	9034	2.94785	0.00796957
	PRH1	5554	-0.94772	0.00797446
	NCALD	83988	-2.36172	0.00797987
	CPNE4	131034	1.99712	0.00806838
	GRAMD2A	196996	2.14997	0.00806975
	PINX1	54984	-1.09467	0.00807296
	PRIM2	5558	-0.972314	0.00807597
	SPINT1	6692	1.25273	0.00808811
	S100A6	6277	-1.26518	0.00810181
	MSRB3	253827	1.79981	0.00810181
	NAB1	4664	-1.03032	0.00811815
	MRGBP	55257	-1.08585	0.00812791
	MTCH2	23788	-0.828799	0.00813142
	HEXB	3074	0.901301	0.00813814
	PLXNA2	5362	-1.3414	0.00813814
	CLASP2	23122	-0.812849	0.00813814
	ALG6	29929	1.17667	0.00813814
	GABRP	2568	2.94194	0.00815773
	LIN7C	55327	-1.00271	0.00817029
	SLC25A24	29957	-0.874968	0.0081859
	SYCP3	50511	2.32274	0.00819828
	PLD6	201164	1.609	0.00822296
	HDAC7	51564	1.00249	0.00822888
	LIG1	3978	1.167	0.00824609
	ARHGAP29	9411	1.32926	0.00824609
	KDM5B	10765	-0.809454	0.00824609
	COLCA1	399948	1.77262	0.00824609
	CCDC85B	11007	-1.15855	0.00827332
	BORCS5	118426	-1.08326	0.00827672
	PKLR	5313	2.80131	0.00830084
	CDK2AP1	8099	-0.859073	0.00830615
	CPSF6	11052	-0.922835	0.00830992
	HS6ST1	9394	0.979024	0.00831297
	GRHL3	57822	-2.05114	0.00835467
	WDFY3	23001	-0.82892	0.00840819
	WNK1	65125	-0.757246	0.00842066
	PROM1	8842	2.82331	0.00842295
	ZC2HC1A	51101	0.925955	0.00845698
	PFN2	5217	1.23288	0.00846338
	PLAUR	5329	1.42923	0.00846812
	FAM229B	619208	1.54344	0.00850346
	PLPBP	11212	0.948313	0.00853947
	GLIS3	169792	1.59086	0.00853947
	KCNH4	23415	3.00499	0.00854668
	AMIGO2	347902	2.03972	0.00855666
	TLK2	11011	-0.866489	0.00858596
	KCNJ5	3762	2.08905	0.0085911
	PCNT	5116	-1.41427	0.00859384
	BNIP3L	665	-0.821376	0.00860531
	TENT4A	11044	-1.05003	0.00860531
	LCA5	167691	-1.0618	0.00860531
	HMOX1	3162	2.12854	0.00863693
	PTPRN2	5799	1.18661	0.00866132
	HSPG2	3339	1.32544	0.00868223
	ABCA9	10350	2.35294	0.00871689
	PDCD2	5134	-0.950495	0.00872672
	TSPAN11	441631	2.5342	0.00873957
	HPS4	89781	1.24603	0.00877537
	SF3A2	8175	1.02466	0.0087948
	FAM114A1	92689	1.11728	0.0087948
	SFXN1	94081	-1.10377	0.00880026
	ATP6V1B1	525	2.65899	0.00880783
	TAFA3	284467	2.65899	0.00880783
	TPI1	7167	-0.935184	0.00883645
	SMARCAD1	56916	-1.10453	0.00883731
	SLC66A3	130814	1.26696	0.00885265
	DERL2	51009	0.859411	0.00886981
	TMEM185B	79134	1.18884	0.00889685
	SMPDL3A	10924	1.88131	0.00890755
	PPM1K	152926	1.80551	0.00890881
	MMP14	4323	1.4986	0.00891901
	MAGI2	9863	1.82822	0.00896947
	PDGFB	5155	2.04256	0.00902199
	LINC01983	101929697	2.94505	0.00903861
	MICA	100507436	1.5048	0.00904522
	VLDLR-AS1	401491	-1.3659	0.00905446
	IL17RA	23765	0.996937	0.00907091
	UCHL5	51377	-1.01917	0.00907093
[truncated: 65 more rows]

## Sheet: Table S2
	4137 DEGs (adjp <0.01) in secretory cells : ALIEX vs. O1
	symbol	entrez	logfc	adjp
	SERPINA3	12	6.44842	1e-06
	ABCA1	19	-1.99647	1e-06
	ACADS	35	1.41317	1e-06
	ASIC1	41	-3.66232	1e-06
	ACO2	50	1.41003	1e-06
	ACTB	60	1.47629	1e-06
	ACY1	95	1.80553	1e-06
	ADARB2	105	-2.56111	1e-06
	ADH1B	125	3.68689	1e-06
	ADH1C	126	3.79383	1e-06
	ADH7	131	-5.34675	1e-06
	ADM	133	1.35756	1e-06
	ADRB2	154	1.41153	1e-06
	ALDH3A1	218	-7.22323	1e-06
	ALDH3B1	221	2.52549	1e-06
	ALDH3A2	224	-1.54494	1e-06
	ALDOA	226	1.69818	1e-06
	ALOX15	246	-2.0403	1e-06
	SLC25A5	292	0.945769	1e-06
	ANXA1	301	-1.36675	1e-06
	APBA1	320	2.02158	1e-06
	BIRC3	330	2.44595	1e-06
	APOE	348	-3.6627	1e-06
	AQP3	360	-4.10761	1e-06
	AQP5	362	-7.85761	1e-06
	AR	367	2.54019	1e-06
	AREG	374	-3.1164	1e-06
	RHOB	388	-1.76171	1e-06
	ARHGDIB	397	2.0193	1e-06
	ARRB1	408	2.36708	1e-06
	STS	412	0.922485	1e-06
	ASL	435	1.15218	1e-06
	ATF3	467	-1.62526	1e-06
	ATP12A	479	-6.54625	1e-06
	ATP5F1A	498	0.979569	1e-06
	ATP5F1B	506	1.54836	1e-06
	ATP6V1A	523	2.47336	1e-06
	ATP6V1B1	525	7.39152	1e-06
	AZGP1	563	4.06909	1e-06
	AZU1	566	3.96173	1e-06
	B2M	567	1.70327	1e-06
	BAK1	578	1.37958	1e-06
	CCND1	595	-1.53773	1e-06
	BCL2	596	1.84551	1e-06
	BDH1	622	1.29586	1e-06
	BDKRB2	624	-2.45896	1e-06
	BDNF	627	-5.44354	1e-06
	PRDM1	639	-1.405	1e-06
	BLMH	642	1.85394	1e-06
	BLVRB	645	2.70709	1e-06
	BMP4	652	-2.3073	1e-06
	BMP7	655	-3.53509	1e-06
	BNIP3L	665	-1.17857	1e-06
	BPGM	669	1.71583	1e-06
	BST2	684	3.67307	1e-06
	KLF9	687	-1.54266	1e-06
	C1S	716	2.29945	1e-06
	C2	717	2.59106	1e-06
	C3	718	2.50994	1e-06
	C5AR1	728	2.08066	1e-06
	LDLRAD4	753	2.02862	1e-06
	CA3	761	1.57424	1e-06
	CALB1	793	-4.92067	1e-06
	CALM1	801	-1.44497	1e-06
	CALML3	810	-4.71744	1e-06
	CASP3	836	-1.26165	1e-06
	CBFB	865	1.00364	1e-06
	SERPINH1	871	1.48676	1e-06
	CD40	958	1.35175	1e-06
	CD74	972	2.7224	1e-06
	SEPTIN7	989	-0.978741	1e-06
	CDH1	999	-1.17203	1e-06
	CDH4	1002	-3.35518	1e-06
	CDH6	1004	-4.52704	1e-06
	CDH11	1009	-4.93143	1e-06
	CLGN	1047	2.42615	1e-06
	CEACAM5	1048	-4.79143	1e-06
	CENPA	1058	1.6173	1e-06
	FOXN3	1112	1.91844	1e-06
	CHN1	1123	3.09363	1e-06
	CKB	1152	-2.63856	1e-06
	CKS2	1164	-1.67302	1e-06
	CLCN5	1184	2.12563	1e-06
	CLN5	1203	1.46408	1e-06
	MAP3K8	1326	-2.21165	1e-06
	COX10	1352	1.23732	1e-06
	CP	1356	1.66634	1e-06
	CLDN3	1365	-2.06174	1e-06
	CRYM	1428	3.14576	1e-06
	CSF1	1435	2.63298	1e-06
	CSF3	1440	-6.15327	1e-06
	CCN2	1490	1.87763	1e-06
	CTSL	1514	1.79749	1e-06
	CTSS	1520	1.16861	1e-06
	CYBB	1536	8.08231	1e-06
	CYP1A1	1543	-4.60832	1e-06
	CYP1B1	1545	-2.12668	1e-06
	CYP21A2	1589	6.14836	1e-06
	DGKA	1606	-2.06214	1e-06
	DBP	1628	-1.72861	1e-06
	ECI1	1632	1.62338	1e-06
	DDT	1652	1.01006	1e-06
	DEFB1	1672	4.01738	1e-06
	NQO1	1728	2.39968	1e-06
	DLD	1738	1.2148	1e-06
	DLG3	1741	-1.08966	1e-06
	DMD	1756	3.82596	1e-06
	DNA2	1763	1.80406	1e-06
	ATN1	1822	-1.33344	1e-06
	DSC2	1824	-1.29435	1e-06
	DSC3	1825	-3.2996	1e-06
	RCAN1	1827	2.00376	1e-06
	DSG3	1830	-3.55189	1e-06
	DTNB	1838	1.4008	1e-06
	HBEGF	1839	-2.82924	1e-06
	DUSP1	1843	-1.21983	1e-06
	DUSP5	1847	-1.69298	1e-06
	DUSP6	1848	-1.83366	1e-06
	ECE1	1889	-1.02457	1e-06
	EDA	1896	2.34601	1e-06
	EEF1A1	1915	1.55638	1e-06
	EEF1A2	1917	-6.89045	1e-06
	EEF1B2	1933	0.962974	1e-06
	EEF1G	1937	1.27104	1e-06
	EGF	1950	3.53245	1e-06
	CELSR2	1952	-1.42594	1e-06
	EGR3	1960	-3.95041	1e-06
	EPHA2	1969	-2.35077	1e-06
	EIF4EBP1	1978	-1.74198	1e-06
	EMD	2010	1.68776	1e-06
	EMP2	2013	-2.75017	1e-06
	ENO1	2023	1.08345	1e-06
	ENSA	2029	-1.14265	1e-06
	SLC29A1	2030	4.33267	1e-06
	EPAS1	2034	2.60637	1e-06
	STOM	2040	1.09802	1e-06
	EPHA4	2043	-2.12021	1e-06
	EPHB1	2047	1.87761	1e-06
	EPHB3	2049	-3.4507	1e-06
	EPHB4	2050	-1.94727	1e-06
	EPHX2	2053	2.21865	1e-06
	ERBB4	2066	4.3075	1e-06
	ERCC1	2067	-1.09649	1e-06
	EREG	2069	-2.20522	1e-06
	ERN1	2081	-1.09627	1e-06
	ESD	2098	0.9412	1e-06
	ESR1	2099	5.7325	1e-06
	ESRRG	2104	3.48551	1e-06
	EYA2	2139	1.10719	1e-06
	F3	2152	-2.17139	1e-06
	FABP6	2172	3.0796	1e-06
	FAH	2184	2.02326	1e-06
	FBLN1	2192	2.30248	1e-06
	FBN1	2200	4.10432	1e-06
	EFEMP1	2202	3.56112	1e-06
	FDFT1	2222	1.20332	1e-06
	FGF11	2256	-2.95037	1e-06
	FGF13	2258	2.27756	1e-06
	FHL2	2274	-1.56164	1e-06
	VEGFD	2277	2.68243	1e-06
	FKBP4	2288	1.92441	1e-06
	FKBP5	2289	4.0641	1e-06
	FOXL1	2300	-3.78186	1e-06
	FLOT2	2319	1.49194	1e-06
	FOSB	2354	-2.88725	1e-06
	FUT3	2525	-2.21011	1e-06
	G6PD	2539	2.35394	1e-06
	GABBR1	2550	-2.22682	1e-06
	GAD1	2571	2.28607	1e-06
	GCHFR	2644	-1.60835	1e-06
	GCSH	2653	0.997524	1e-06
	GDF9	2661	2.66655	1e-06
	GHR	2690	4.00313	1e-06
	GK	2710	-1.52919	1e-06
	GMPR	2766	2.30162	1e-06
	GPI	2821	1.30783	1e-06
	GPR37	2861	1.63042	1e-06
	GRB14	2888	2.4953	1e-06
	GSTA2	2939	2.57098	1e-06
	GSTA4	2941	-1.25504	1e-06
	GSTM3	2947	-2.62145	1e-06
	GTF2A2	2958	-1.77566	1e-06
	GTF2I	2969	-0.910435	1e-06
	GYG1	2992	1.14618	1e-06
	H1F0	3005	-2.73028	1e-06
	HIST1H1C	3006	-4.11883	1e-06
	HIST1H1D	3007	-5.03795	1e-06
	HIST1H1E	3008	-2.4281	1e-06
	HIST1H1B	3009	-3.62325	1e-06
	HIST1H2AE	3012	-3.86678	1e-06
	HIST1H2BD	3017	-4.03866	1e-06
	HAS3	3038	-2.28224	1e-06
	HCLS1	3059	2.9346	1e-06
	HEXA	3073	1.22555	1e-06
	CFH	3075	1.45892	1e-06
	HGD	3081	4.98943	1e-06
	HIC1	3090	2.32748	1e-06
	HIF1A	3091	-1.99854	1e-06
	HIVEP2	3097	-1.683	1e-06
	HLA-A	3105	1.73586	1e-06
	HLA-B	3106	2.71851	1e-06
	HLA-C	3107	1.8691	1e-06
	HLA-DMA	3108	2.3912	1e-06
	HLA-DMB	3109	2.23917	1e-06
	HLA-E	3133	1.10289	1e-06
	HMGB2	3148	2.30636	1e-06
	HMGCS1	3157	1.56812	1e-06
	NR4A1	3164	-2.15532	1e-06
	FOXA2	3170	-3.13581	1e-06
	SLC29A2	3177	2.39557	1e-06
	HPGD	3248	-2.45435	1e-06
	HPRT1	3251	1.48256	1e-06
	HES1	3280	-2.68288	1e-06
	HSD11B2	3291	6.47656	1e-06
	HSF1	3297	1.22257	1e-06
	HSPA1A	3303	-1.26104	1e-06
	HSPA8	3312	1.04477	1e-06
	HSPD1	3329	1.11724	1e-06
	TNC	3371	-2.09607	1e-06
	ID1	3397	-2.33583	1e-06
	ID3	3399	-2.02137	1e-06
	ID4	3400	-2.32153	1e-06
	IDH2	3418	0.968332	1e-06
	CFI	3426	3.3702	1e-06
	IFI27	3429	2.23693	1e-06
	IFIT3	3437	2.01419	1e-06
	IGFBP5	3488	-2.98895	1e-06
	IL1B	3553	-3.67092	1e-06
	IL1R1	3554	1.76168	1e-06
	IL2RG	3561	4.99697	1e-06
	IL15	3600	2.01523	1e-06
	IL15RA	3601	1.77956	1e-06
	IMPDH1	3614	2.49983	1e-06
	IDO1	3620	4.05857	1e-06
	ING2	3622	-1.24434	1e-06
	INHBB	3625	-3.49665	1e-06
	IRAK2	3656	-1.85765	1e-06
	ITGA2B	3674	2.89163	1e-06
	ITGB8	3696	-1.73059	1e-06
	JUNB	3726	-1.516	1e-06
	KCNC3	3748	-2.68502	1e-06
	KCNJ15	3772	3.14573	1e-06
	KCNK1	3775	-1.24646	1e-06
	KCNQ3	3786	4.94513	1e-06
	KDR	3791	-1.78627	1e-06
	KRT6B	3854	-3.46549	1e-06
	KRT10	3858	-1.44827	1e-06
	KRT15	3866	-5.5728	1e-06
	KRT16	3868	-3.03037	1e-06
	KRT17	3872	-2.61179	1e-06
	LAMA3	3909	1.86167	1e-06
	LAMA4	3910	2.92927	1e-06
	LAMB2	3913	-2.75465	1e-06
	LAMB3	3914	1.76489	1e-06
	RPSA	3921	1.51634	1e-06
	LCP1	3936	3.97016	1e-06
	LDLR	3949	1.45656	1e-06
	LEPR	3953	2.45292	1e-06
	LFNG	3955	-4.88726	1e-06
	LIF	3976	-3.72871	1e-06
	VWA5A	4013	2.07955	1e-06
	LOX	4015	2.90235	1e-06
	LOXL1	4016	4.1618	1e-06
	LTF	4057	4.66987	1e-06
	MXD1	4084	-1.76782	1e-06
	MAF	4094	-2.17589	1e-06
	MAN1A1	4121	-2.32981	1e-06
	MAOA	4128	-1.59955	1e-06
	MAP1A	4130	3.54317	1e-06
	MCM6	4175	2.94703	1e-06
	MDH2	4191	1.15865	1e-06
	MDK	4192	1.19523	1e-06
	MEIS2	4212	1.41095	1e-06
	MEST	4232	2.16305	1e-06
	MFAP2	4237	-4.68444	1e-06
	MGAT5	4249	-1.2285	1e-06
	MGP	4256	2.82615	1e-06
	MLLT3	4300	1.62299	1e-06
	NR3C2	4306	2.23039	1e-06
	MOV10	4343	1.49235	1e-06
	MT1E	4493	5.68961	1e-06
	MT1F	4494	4.36285	1e-06
	MT1G	4495	5.90444	1e-06
	MT1X	4501	1.47418	1e-06
	MT2A	4502	6.42615	1e-06
	MT3	4504	3.83708	1e-06
	MTR	4548	1.06059	1e-06
	MUC2	4583	5.57137	1e-06
	MVK	4598	1.92081	1e-06
	MX1	4599	1.48977	1e-06
	GADD45B	4616	-2.04779	1e-06
	MYO1E	4643	-1.30577	1e-06
	MYO5B	4645	-1.05596	1e-06
	NDUFA9	4704	1.21854	1e-06
	NDUFB5	4711	1.03001	1e-06
	NDUFV1	4723	1.41709	1e-06
	NEK3	4752	2.01966	1e-06
	NFATC1	4772	2.93141	1e-06
	NFATC2	4773	2.77003	1e-06
	NFIA	4774	1.38047	1e-06
	NFATC4	4776	-2.61618	1e-06
	NFIB	4781	1.21631	1e-06
	NFKB2	4791	1.42851	1e-06
	NGFR	4804	6.46978	1e-06
	NHS	4810	-1.8105	1e-06
	NOTCH2	4853	1.21097	1e-06
	NTF4	4909	-2.60782	1e-06
	NTRK2	4915	-3.41405	1e-06
	ROR1	4919	-3.79922	1e-06
	ODC1	4953	1.93694	1e-06
	SLC22A18	5002	1.64817	1e-06
	OVOL1	5017	-2.20612	1e-06
	OXA1L	5018	1.00668	1e-06
	OXCT1	5019	1.99094	1e-06
	P4HB	5034	1.28136	1e-06
	PCSK6	5046	2.41436	1e-06
	PAFAH1B3	5050	-1.43882	1e-06
	PRDX1	5052	1.44466	1e-06
	PBX3	5090	2.05676	1e-06
	PCCA	5095	1.66085	1e-06
	PDE2A	5138	2.62062	1e-06
	PDE9A	5152	-1.45553	1e-06
	PDHA1	5160	1.04376	1e-06
	SLC26A4	5172	6.37315	1e-06
	PFKP	5214	1.99048	1e-06
	CDK14	5218	2.86231	1e-06
	PHEX	5251	2.22029	1e-06
	PHYH	5264	1.62809	1e-06
	PIGR	5284	1.96763	1e-06
	PIM1	5292	-2.41671	1e-06
	PKHD1	5314	3.90585	1e-06
	PKP1	5317	-2.82223	1e-06
	PLAU	5328	-2.51036	1e-06
	PLCD1	5333	2.48707	1e-06
	PLCG2	5336	-2.08666	1e-06
	PLD2	5338	1.62418	1e-06
	PMAIP1	5366	-2.22499	1e-06
	PML	5371	1.12971	1e-06
	PODXL	5420	2.44004	1e-06
	POU2AF1	5450	3.62011	1e-06
	PPP2R2C	5522	4.64937	1e-06
	PRCP	5547	1.28598	1e-06
	PRKAR2B	5577	2.70258	1e-06
	KLK7	5650	-8.58941	1e-06
	KLK6	5653	-4.0511	1e-06
	HTRA1	5654	2.2963	1e-06
	PSAP	5660	1.13467	1e-06
	PSMB9	5698	2.08853	1e-06
	PSME2	5721	1.52918	1e-06
	PTAFR	5724	2.32644	1e-06
	PTHLH	5744	-4.45117	1e-06
	PTMS	5763	-2.03636	1e-06
	QSOX1	5768	1.68278	1e-06
	PTPN3	5774	1.54844	1e-06
	NECTIN1	5818	-1.69949	1e-06
	PYGL	5836	2.26329	1e-06
	RAB27A	5873	1.01178	1e-06
	RAP1GAP	5909	1.81122	1e-06
	RAP2B	5912	-1.70883	1e-06
	PLAAT4	5920	1.90808	1e-06
	RCN2	5955	-0.972112	1e-06
	RGS3	5998	1.67262	1e-06
	RMRP	6023	-2.705	1e-06
	ROBO2	6092	-2.10104	1e-06
	RP1	6101	5.50237	1e-06
	RPL3	6122	1.35468	1e-06
	RPL4	6124	1.19432	1e-06
	RPL9	6133	1.12016	1e-06
	RPL10	6134	1.18144	1e-06
	RPLP0	6175	1.17287	1e-06
	MRPL12	6182	1.20618	1e-06
	RPS3	6188	1.39739	1e-06
	RRAD	6236	3.73572	1e-06
	S100A4	6275	-5.56886	1e-06
	S100A6	6277	-1.59983	1e-06
	S100A8	6279	-3.13003	1e-06
	S100P	6286	2.48821	1e-06
	SAA1	6288	1.7937	1e-06
	SAA4	6291	2.30803	1e-06
	SAT1	6303	-1.42793	1e-06
	MSMO1	6307	1.13484	1e-06
	SCN4B	6330	-2.34785	1e-06
	SCNN1B	6338	2.15286	1e-06
	SECTM1	6398	-2.94709	1e-06
	SELENOW	6415	-1.57734	1e-06
	SRSF5	6430	-1.24357	1e-06
	SHH	6469	-4.0433	1e-06
	SLC12A2	6558	-1.60437	1e-06
	SLC15A2	6565	1.26196	1e-06
	SLC25A1	6576	1.38004	1e-06
	SNAI2	6591	-3.73041	1e-06
	SNAPC1	6617	-1.62299	1e-06
	SOD2	6648	1.44318	1e-06
	SP100	6672	1.1501	1e-06
	SPAG4	6676	-3.05118	1e-06
	SPRR2A	6700	-2.25337	1e-06
	SPRR3	6707	-5.52358	1e-06
	SQLE	6713	1.37498	1e-06
	SREBF2	6721	1.28578	1e-06
	ITPRID2	6744	-1.92689	1e-06
	STAT4	6775	2.1628	1e-06
	SULT1E1	6783	3.47047	1e-06
	AURKA	6790	1.57024	1e-06
	SULT1C2	6819	4.99368	1e-06
	SUOX	6821	1.39838	1e-06
	SYT1	6857	-3.72309	1e-06
	TAP1	6890	2.57096	1e-06
	TAPBP	6892	1.35398	1e-06
	TCF3	6929	-1.194	1e-06
	TCN1	6947	-4.17284	1e-06
	DYNLT3	6990	-1.40519	1e-06
	NR2F1	7025	-3.33907	1e-06
	TFF3	7033	-3.17719	1e-06
	TFRC	7037	1.62987	1e-06
	TGFA	7039	-1.52663	1e-06
	TLR1	7096	3.29581	1e-06
	TLR3	7098	1.49179	1e-06
	TSPAN4	7106	4.2159	1e-06
	TNFAIP2	7127	2.58931	1e-06
	TNNI3	7137	-4.28103	1e-06
	TNNT1	7138	-4.92335	1e-06
	TNXB	7148	2.01311	1e-06
	TP53	7157	1.1894	1e-06
	TPBG	7162	-1.10467	1e-06
	TTC3	7267	-0.949679	1e-06
	TXK	7294	1.73519	1e-06
	TYMS	7298	1.8929	1e-06
	UBA7	7318	1.90283	1e-06
	UCHL1	7345	5.24357	1e-06
	UCP2	7351	-2.09306	1e-06
	UPP1	7378	3.98117	1e-06
	UPK2	7379	-2.30091	1e-06
	UQCRC1	7384	1.27368	1e-06
	UQCRC2	7385	1.05164	1e-06
	UQCRFS1	7386	0.878326	1e-06
	UQCRH	7388	1.39351	1e-06
	VAV2	7410	1.27208	1e-06
	VEGFA	7422	-2.17305	1e-06
	WIPF1	7456	3.79539	1e-06
	WNT5A	7474	2.96885	1e-06
	ZFP36	7538	-2.59164	1e-06
	ZNF217	7764	-1.11897	1e-06
	ZNF226	7769	-1.82084	1e-06
	SLC30A2	7780	9.23199	1e-06
	ZP3	7784	2.61305	1e-06
	BTG2	7832	-2.51971	1e-06
	ALMS1	7840	1.62473	1e-06
	ALDH5A1	7915	1.38043	1e-06
	TFEB	7942	2.46832	1e-06
	TFPI2	7980	3.60047	1e-06
	ARHGEF5	7984	-1.62571	1e-06
	FOSL1	8061	-1.84826	1e-06
	MADCAM1	8174	-2.89769	1e-06
	MIA	8190	4.23447	1e-06
	CHAF1B	8208	1.63345	1e-06
	HIST1H2AL	8332	-4.99976	1e-06
	HIST1H2AC	8334	-4.05912	1e-06
	HIST1H2BN	8341	-2.54598	1e-06
	HIST1H3D	8351	-3.06629	1e-06
	HIST1H3E	8353	-3.39833	1e-06
	HIST1H4H	8365	-4.32442	1e-06
	HIST1H4E	8367	-2.23115	1e-06
	HIST2H4A	8370	-5.23892	1e-06
	PIP5K1B	8395	1.7424	1e-06
	PLA2G10	8399	-2.02082	1e-06
	NCK2	8440	-1.13407	1e-06
	SEMA7A	8482	-2.98443	1e-06
	BCAS1	8537	1.46114	1e-06
	LMO4	8543	-1.32273	1e-06
	AP3B1	8546	1.10421	1e-06
	FCN3	8547	4.84947	1e-06
	BHLHE40	8553	-1.92505	1e-06
	SLC25A12	8604	1.89927	1e-06
	PLPP3	8613	1.77379	1e-06
	STC2	8614	-3.41977	1e-06
	PDE8B	8622	5.09984	1e-06
	TP63	8626	-3.336	1e-06
	STX10	8677	-1.07896	1e-06
	B4GALT4	8702	-1.139	1e-06
	SERPINB7	8710	3.74781	1e-06
	CTSF	8722	1.45564	1e-06
	HRK	8739	6.33313	1e-06
	TNFSF14	8740	2.52505	1e-06
	ADAM23	8745	-4.15616	1e-06
	PABPC4	8761	1.77646	1e-06
	TNFRSF14	8764	1.17205	1e-06
	TNFRSF6B	8771	2.48901	1e-06
	IL1RL2	8808	1.95421	1e-06
	FGF18	8817	2.85748	1e-06
	ASAP2	8853	1.13017	1e-06
	PER3	8863	-1.58025	1e-06
	IER3	8870	-2.84455	1e-06
	SLC5A6	8884	1.92731	1e-06
	SKAP2	8935	1.46438	1e-06
	HIST1H2AG	8969	-3.60016	1e-06
	HIST1H2BJ	8970	-3.95824	1e-06
	MGAM	8972	2.89104	1e-06
	CDKL2	8999	3.09828	1e-06
	HAP1	9001	1.77369	1e-06
	ARTN	9048	-3.11148	1e-06
	PAPSS2	9060	6.16693	1e-06
	MAP3K6	9064	1.85806	1e-06
	CLDN1	9076	-1.82066	1e-06
	SLC16A6	9120	6.69127	1e-06
	PDLIM1	9124	1.27273	1e-06
	KCNQ4	9132	3.10128	1e-06
	DCLK1	9201	3.15051	1e-06
	IL32	9235	2.89188	1e-06
	GCNT3	9245	1.30379	1e-06
	COPB2	9276	-0.933448	1e-06
	ATP6V1F	9296	1.21095	1e-06
	NREP	9315	4.24687	1e-06
	NRXN3	9369	3.24964	1e-06
	COX5A	9377	1.25516	1e-06
	FAM189A2	9413	3.18121	1e-06
	NTN1	9423	1.5141	1e-06
	HOMER2	9455	-1.62574	1e-06
	ARHGEF6	9459	3.28202	1e-06
	AKAP7	9465	2.88886	1e-06
	IL27RA	9466	3.8796	1e-06
	CHST3	9469	5.66151	1e-06
	CXCL14	9547	-4.94109	1e-06
	GABBR2	9568	4.03569	1e-06
	NR1D1	9572	-1.94906	1e-06
	PRDX6	9588	1.60826	1e-06
	GDA	9615	5.44025	1e-06
	ABCG1	9619	-1.97545	1e-06
	SNCAIP	9627	2.97623	1e-06
	RGS6	9628	3.16659	1e-06
	EIF5B	9669	-1.11965	1e-06
	DEPDC5	9681	1.38102	1e-06
	ST18	9705	-3.23401	1e-06
	SEMA3E	9723	2.9804	1e-06
	SLK	9748	-1.57377	1e-06
	RIPOR2	9750	4.56938	1e-06
	TOX	9760	4.08095	1e-06
	RB1CC1	9821	-1.07358	1e-06
	TRIM14	9830	1.55328	1e-06
	KIAA0319	9856	2.69527	1e-06
	TRANK1	9881	1.34418	1e-06
	SV2A	9900	2.65768	1e-06
	MRC2	9902	2.0648	1e-06
	XYLB	9942	2.51768	1e-06
	WDR1	9948	1.35404	1e-06
	HS3ST1	9957	-1.68184	1e-06
	REC8	9985	-1.886	1e-06
	KCNE3	10008	-2.62433	1e-06
	BCL2L11	10018	-1.71976	1e-06
	ABCB6	10058	1.67958	1e-06
	UST	10090	1.1513	1e-06
	PPIF	10105	1.68812	1e-06
	ARL4C	10123	-2.13571	1e-06
	TRAP1	10131	1.28774	1e-06
	LINC01587	10141	5.54111	1e-06
	PDZK1IP1	10158	4.02684	1e-06
	LHFPL6	10186	2.18327	1e-06
	GDF11	10220	-3.66047	1e-06
	TRIB1	10221	-1.312	1e-06
	STX6	10228	-1.09957	1e-06
	GPHN	10243	1.65442	1e-06
	APC2	10297	2.54565	1e-06
	ZNF267	10308	-1.44259	1e-06
	IKZF1	10320	2.42794	1e-06
	CRISP3	10321	5.57747	1e-06
	SEMA3A	10371	-2.11511	1e-06
	BTN3A3	10384	1.7633	1e-06
	CPQ	10404	2.38691	1e-06
	WFDC2	10406	3.07852	1e-06
	BASP1	10409	-1.79455	1e-06
	ACAA2	10449	1.67385	1e-06
	MAD2L2	10459	3.94921	1e-06
	MERTK	10461	-1.61518	1e-06
	C1orf61	10485	3.52634	1e-06
	CAP2	10486	1.80836	1e-06
	UBD	10537	2.78972	1e-06
	OLFM4	10562	5.3052	1e-06
	RABAC1	10567	-1.50534	1e-06
	SLC34A2	10568	3.409	1e-06
	COLEC10	10584	1.54711	1e-06
	TXNRD2	10587	1.34082	1e-06
	IGF2BP3	10643	6.38413	1e-06
	CD226	10666	3.00835	1e-06
	CSPG5	10675	2.56437	1e-06
	EBP	10682	1.37706	1e-06
	CORIN	10699	2.3327	1e-06
	RAI2	10742	3.43076	1e-06
	NEK6	10783	2.8151	1e-06
	IQGAP2	10788	7.54912	1e-06
	CPLX1	10815	3.91883	1e-06
	ALDH1L1	10840	2.55449	1e-06
	ADAM28	10863	1.47314	1e-06
	HCP5	10866	2.34783	1e-06
	NMU	10874	-1.83577	1e-06
	CFHR3	10878	4.32889	1e-06
	PPARGC1A	10891	5.0329	1e-06
	MALT1	10892	-2.11147	1e-06
	PNRC1	10957	-1.47738	1e-06
	LMAN2	10960	0.948027	1e-06
	FERMT2	10979	2.4721	1e-06
	SLC27A3	11000	2.13412	1e-06
	TRIM31	11074	3.96692	1e-06
	HIBADH	11112	1.78994	1e-06
	BTN3A2	11118	2.74486	1e-06
	BTN3A1	11119	2.20262	1e-06
	FAF1	11124	1.17521	1e-06
	KIF3A	11127	-1.12929	1e-06
	TBC1D8	11138	-1.56917	1e-06
	PTP4A3	11156	2.00244	1e-06
	SOX21	11166	-3.17511	1e-06
	KLK8	11202	-8.27276	1e-06
	DUSP10	11221	-2.35656	1e-06
	PRAF2	11230	-1.6474	1e-06
	PADI2	11240	3.15276	1e-06
	CHP1	11261	1.5053	1e-06
	USP18	11274	2.15262	1e-06
	CBX3	11335	-0.928793	1e-06
	MRAS	22808	2.94971	1e-06
	PHLDA1	22822	-2.58514	1e-06
	COBLL1	22837	1.25835	1e-06
	CPEB3	22849	1.66068	1e-06
	ADGRL1	22859	-2.60876	1e-06
	ARSG	22901	2.14558	1e-06
	AKR7A3	22977	2.9953	1e-06
	IGSF9B	22997	3.7614	1e-06
	PLCH1	23007	2.47479	1e-06
	STK38L	23012	-1.8731	1e-06
	EXPH5	23086	-0.921359	1e-06
	KDM6B	23135	-1.26841	1e-06
	FRMD4B	23150	-1.66825	1e-06
	GPD1L	23171	1.31111	1e-06
	RFTN1	23180	3.49801	1e-06
	SYT11	23208	-5.56551	1e-06
	SULF1	23213	4.92643	1e-06
	TBC1D1	23216	1.43385	1e-06
	NUP210	23225	1.55448	1e-06
	SEL1L3	23231	1.99931	1e-06
	PLCB1	23236	1.6058	1e-06
	ASTN2	23245	1.73942	1e-06
	KAZN	23254	1.45367	1e-06
	CLEC16A	23274	1.23974	1e-06
	WWC1	23286	1.09254	1e-06
	SIRT5	23408	1.47209	1e-06
	SLC7A8	23428	2.22164	1e-06
	HEY1	23462	-3.06774	1e-06
	GCAT	23464	1.44197	1e-06
	NNT	23530	1.79333	1e-06
	DNPEP	23549	1.1145	1e-06
	CDC42EP4	23580	-1.22733	1e-06
	CORO1C	23603	-1.41305	1e-06
	FAM89B	23625	-1.32616	1e-06
	LY96	23643	2.56988	1e-06
	ARFIP2	23647	-1.18245	1e-06
	RAB38	23682	-1.84501	1e-06
	CADM1	23705	-3.39574	1e-06
	BRD1	23774	-1.15209	1e-06
	EML2	24139	1.53967	1e-06
	DCAF12	25853	-1.16499	1e-06
	ABHD14A	25864	1.80608	1e-06
	RNF19A	25897	-1.51156	1e-06
	PNISR	25957	-1.15017	1e-06
	TIPARP	25976	-1.40264	1e-06
	TENM4	26011	-2.78067	1e-06
	SETBP1	26040	1.19286	1e-06
	FAM169A	26049	1.54251	1e-06
	ERC2	26059	2.87523	1e-06
	ABCA12	26154	1.73763	1e-06
	FBXO2	26232	-1.78811	1e-06
	EHF	26298	-2.33138	1e-06
	LHX6	26468	-3.403	1e-06
	CNNM4	26504	1.16028	1e-06
	CKAP2	26586	-1.98874	1e-06
	CHORDC1	26973	-1.51215	1e-06
	GPR160	26996	1.20864	1e-06
	FETUB	26998	-6.68736	1e-06
	CNPPD1	27013	1.97977	1e-06
	LAMP3	27074	2.10858	1e-06
	LYPD3	27076	-3.13977	1e-06
	B9D1	27077	-1.46879	1e-06
	SDCBP2	27111	1.78454	1e-06
	FAM155B	27112	3.24355	1e-06
	IL17C	27189	-4.37384	1e-06
	CSDC2	27254	3.42369	1e-06
	RND1	27289	-3.13544	1e-06
	TMEM97	27346	4.05175	1e-06
	PCLO	27445	2.62309	1e-06
	SNX24	28966	1.36997	1e-06
	IFT81	28981	-1.32709	1e-06
	MACROD1	28992	1.74602	1e-06
	MRPL15	29088	1.39668	1e-06
	ORMDL2	29095	-1.25215	1e-06
	PACSIN3	29763	-1.65601	1e-06
	PARVB	29780	3.0436	1e-06
	TFCP2L1	29842	4.18217	1e-06
	SNX10	29887	4.02804	1e-06
	GPSM2	29899	-1.4749	1e-06
	ALG6	29929	1.27248	1e-06
	PADI1	29943	-4.43568	1e-06
	OSGIN1	29948	2.67069	1e-06
	IL19	29949	5.82998	1e-06
	PILRA	29992	1.83901	1e-06
	SLC40A1	30061	2.84256	1e-06
	ADGRE2	30817	-2.82597	1e-06
	EHD4	30844	-1.13961	1e-06
	RRM2B	50484	-1.16503	1e-06
	SYCP3	50511	2.86087	1e-06
	PODXL2	50512	2.79788	1e-06
	ATP6V0A4	50617	4.79371	1e-06
	CALY	50632	-5.37079	1e-06
	PDE11A	50940	3.02064	1e-06
	APIP	51074	-1.83148	1e-06
	THAP4	51078	1.11626	1e-06
	PHF20L1	51105	-1.06085	1e-06
	ZNF580	51157	-1.75506	1e-06
	TCEAL9	51186	-1.06268	1e-06
	HERC5	51191	2.18218	1e-06
	PLCE1	51196	3.09071	1e-06
	KLF3	51274	-1.37439	1e-06
	IER5	51278	-1.56857	1e-06
	BPIFA1	51297	-5.49702	1e-06
	CHST15	51363	-1.45699	1e-06
	EIF3L	51386	1.21214	1e-06
	VGLL1	51442	2.39454	1e-06
	IP6K2	51447	-1.11848	1e-06
	PRRX2	51450	2.55486	1e-06
	EVL	51466	1.2324	1e-06
	DCDC2	51473	3.36834	1e-06
	ATP6V1H	51606	1.42353	1e-06
	TMBIM4	51643	-1.24867	1e-06
	RASD1	51655	-4.10221	1e-06
	MPC1	51660	1.72787	1e-06
	ACSL5	51703	2.0207	1e-06
	ZNF44	51710	1.77718	1e-06
	CALML5	51806	-7.02502	1e-06
	A4GALT	53947	-1.28214	1e-06
	LINC00113	54088	4.98273	1e-06
	ERRFI1	54206	-1.43932	1e-06
	GNG2	54331	6.00754	1e-06
	WNT4	54361	2.84725	1e-06
	SLC38A2	54407	-1.36938	1e-06
	SH3TC1	54436	2.44018	1e-06
	RETREG1	54463	2.8723	1e-06
	ADAMTSL4	54507	3.68318	1e-06
	UGT1A1	54658	2.39485	1e-06
	MANSC1	54682	-1.69045	1e-06
	PDP1	54704	-1.40802	1e-06
	XAF1	54739	2.32879	1e-06
	LY6K	54742	3.56671	1e-06
	EPDR1	54749	3.39684	1e-06
	FAM20A	54757	2.92559	1e-06
	GRAMD1C	54762	1.76702	1e-06
	TRPM4	54795	1.74658	1e-06
	NUP62CL	54830	2.61343	1e-06
	ARHGEF38	54848	1.49251	1e-06
	PALMD	54873	3.00643	1e-06
	CNTLN	54875	2.86975	1e-06
	DUSP23	54935	1.37979	1e-06
	SOHLH2	54937	3.19576	1e-06
	TMEM132A	54972	-1.66514	1e-06
	PLAAT2	54979	2.07274	1e-06
	CLN6	54982	1.60111	1e-06
	HCFC1R1	54985	-2.03541	1e-06
	MOCOS	55034	1.53709	1e-06
	PLEKHB2	55041	1.54712	1e-06
	GABPB1-IT1	55056	-1.69643	1e-06
	ENOX1	55068	2.94581	1e-06
	RNF31	55072	1.71919	1e-06
	TMEM45A	55076	3.63853	1e-06
	TAPBPL	55080	1.81496	1e-06
	SOBP	55084	2.32763	1e-06
	CCDC186	55088	-1.20252	1e-06
	PLEKHJ1	55111	1.12679	1e-06
	ANO10	55129	1.44946	1e-06
	LRRC8D	55144	1.76943	1e-06
	ARHGEF10L	55160	1.2053	1e-06
	EVA1B	55194	-2.91862	1e-06
	RESF1	55196	-2.53706	1e-06
	ZNF532	55205	1.21522	1e-06
	P3H2	55214	2.5227	1e-06
	NAT10	55226	1.35861	1e-06
	WDR41	55255	1.26756	1e-06
	CHDH	55349	2.46602	1e-06
	LGR4	55366	2.07322	1e-06
	CAMK2N1	55450	-3.56032	1e-06
	TNFRSF19	55504	-3.19117	1e-06
	GALNT10	55568	3.19704	1e-06
	DDX60	55601	1.48052	1e-06
	DENND4C	55667	0.898943	1e-06
	PACS1	55690	1.22285	1e-06
	CNDP2	55748	1.19457	1e-06
	OGDHL	55753	6.60171	1e-06
	ZNF83	55769	1.61076	1e-06
	SULF2	55959	2.20642	1e-06
	TEX14	56155	2.40949	1e-06
	FAM214A	56204	-0.970162	1e-06
	LRRC8A	56262	-1.37326	1e-06
	IL36G	56300	-3.5837	1e-06
	KCNQ5	56479	-5.56415	1e-06
	DNAJC12	56521	3.10976	1e-06
	SLC2A9	56606	1.29254	1e-06
	MUC13	56667	5.59792	1e-06
	C11orf16	56673	4.86886	1e-06
	SLC2A4RG	56731	0.998144	1e-06
	GRIPAP1	56850	-1.11006	1e-06
	RAD18	56852	1.51499	1e-06
	SPIRE1	56907	1.40245	1e-06
	COQ8A	56997	1.55028	1e-06
	COQ9	57017	1.11527	1e-06
	CAMK1D	57118	1.18808	1e-06
	GOPC	57120	-1.00771	1e-06
	LPAR5	57121	3.74941	1e-06
	SLC44A2	57153	1.12635	1e-06
	PHTF2	57157	1.19786	1e-06
	S100A14	57402	-1.51646	1e-06
	PLEKHG1	57480	-1.15657	1e-06
	RNF150	57484	4.44736	1e-06
	ZNF608	57507	-1.96517	1e-06
	HECW2	57520	1.67969	1e-06
	NLGN2	57555	-3.84332	1e-06
	SEMA6A	57556	-2.08052	1e-06
	ARRDC3	57561	1.54215	1e-06
	ARHGAP20	57569	3.37339	1e-06
	DOCK6	57572	1.56405	1e-06
	FNIP2	57600	1.12483	1e-06
	TRMT9B	57604	2.74072	1e-06
	SHROOM3	57619	1.0159	1e-06
	LRRN1	57633	1.43429	1e-06
	ZSWIM5	57643	1.81	1e-06
	CALCOCO1	57658	-1.24888	1e-06
	PLEKHA4	57664	-4.12116	1e-06
	CACHD1	57685	1.38255	1e-06
	PPP4R4	57718	-2.95316	1e-06
	SPTBN4	57731	3.02429	1e-06
	SCUBE2	57758	3.27782	1e-06
	GRHL3	57822	-2.02331	1e-06
	SLAMF7	57823	2.13771	1e-06
	SLC4A5	57835	2.62877	1e-06
	CXCL16	58191	1.35183	1e-06
	SQOR	58472	1.08584	1e-06
	PLEKHB1	58473	-2.78316	1e-06
	ABRACL	58527	-1.22108	1e-06
	RRAGD	58528	3.19743	1e-06
	CDH26	60437	-2.43523	1e-06
	CELF6	60677	2.48454	1e-06
	EPB41L4A	64097	1.49642	1e-06
	VSIR	64115	1.39269	1e-06
	SLC39A8	64116	2.09822	1e-06
	CARD9	64170	3.06411	1e-06
	RAB17	64284	1.2663	1e-06
	MRPS25	64432	1.07359	1e-06
	CLEC7A	64581	-3.51565	1e-06
	FNDC3B	64778	1.30138	1e-06
	NIBAN2	64855	-1.1767	1e-06
	PLEKHG2	64857	-2.18873	1e-06
	NABP1	64859	-1.35172	1e-06
	RANBP17	64901	1.29517	1e-06
	CFLAR-AS1	65072	-2.61244	1e-06
	TMEM135	65084	1.01444	1e-06
	STK33	65975	2.7476	1e-06
	GRAMD2B	65983	-1.42699	1e-06
	PCYOX1L	78991	1.70243	1e-06
	C9orf16	79095	-2.12074	1e-06
	GDPD3	79153	1.83481	1e-06
	DHRS11	79154	1.71863	1e-06
	GNPTAB	79158	1.89386	1e-06
	PAGR1	79447	-1.55987	1e-06
	CARS2	79587	1.28788	1e-06
	SH3TC2	79628	1.66645	1e-06
	OCEL1	79629	-1.27887	1e-06
	AKIRIN1	79647	-1.191	1e-06
	ARHGAP10	79658	3.67683	1e-06
	ZNF322	79692	-1.08246	1e-06
	GTDC1	79712	1.23611	1e-06
	SH3D21	79729	3.08004	1e-06
	NARS2	79731	1.33178	1e-06
	ZNF750	79755	-2.83414	1e-06
	C1orf115	79762	2.43592	1e-06
	CLMN	79789	1.63331	1e-06
	MOB3B	79817	1.90772	1e-06
	THSD4	79875	1.83273	1e-06
	DCAKD	79877	1.37581	1e-06
	PLBD1	79887	3.06884	1e-06
	LINC00472	79940	-1.23224	1e-06
	DENND2D	79961	1.1211	1e-06
	DNAJC22	79962	3.16438	1e-06
	ZNF442	79973	3.01619	1e-06
	ANKRD53	79998	3.44198	1e-06
	DGLUCY	80017	1.20046	1e-06
	ZNF703	80139	-1.66897	1e-06
	ASRGL1	80150	2.03482	1e-06
	HKDC1	80201	3.72019	1e-06
	FHOD3	80206	2.36796	1e-06
	ALPK1	80216	1.55843	1e-06
	TARS2	80222	1.37306	1e-06
	EFHD1	80303	5.03107	1e-06
	PDGFD	80310	2.89774	1e-06
	CXXC4	80319	1.89875	1e-06
	RNF39	80352	-2.04228	1e-06
	TTYH3	80727	-1.49293	1e-06
	APOL3	80833	2.3524	1e-06
	SYNC	81493	-1.76993	1e-06
	LBH	81606	-5.14447	1e-06
	CAB39L	81617	-1.15934	1e-06
	DOCK8	81704	1.92069	1e-06
	TRIM7	81786	-3.10059	1e-06
	SPRY4	81848	-2.48985	1e-06
	ST6GALNAC5	81849	3.46165	1e-06
	KATNAL2	83473	1.70078	1e-06
	FAM107B	83641	-1.18812	1e-06
	CALN1	83698	1.76537	1e-06
	ROPN1L	83853	2.82467	1e-06
	HDAC10	83933	1.49956	1e-06
	SLC4A11	83959	-1.41493	1e-06
	TMPRSS13	84000	1.2419	1e-06
	B3GNT5	84002	-1.11755	1e-06
	MND1	84057	2.02979	1e-06
	SLC41A2	84102	1.76001	1e-06
	EVA1A	84141	-2.33397	1e-06
	RNASEH2C	84153	-1.88716	1e-06
	NLRC5	84166	1.75745	1e-06
	SLITRK6	84189	-2.78652	1e-06
	RPAIN	84268	-1.32989	1e-06
	CARD19	84270	1.65103	1e-06
	PRADC1	84279	1.53499	1e-06
	C7orf50	84310	1.35072	1e-06
	CMSS1	84319	1.174	1e-06
	CYSTM1	84418	0.938567	1e-06
	L3MBTL3	84456	-1.20699	1e-06
	CNFN	84518	-3.22794	1e-06
	ACSS1	84532	1.98878	1e-06
	GLIS2	84662	1.57397	1e-06
	FAM71F1	84691	3.18098	1e-06
	CNDP1	84735	3.82088	1e-06
	CRACR2A	84766	2.33278	1e-06
	PLCD4	84812	4.16308	1e-06
	ADTRP	84830	4.97029	1e-06
	ABHD14B	84836	1.54448	1e-06
	ADGRG7	84873	4.27623	1e-06
	MFSD2A	84879	-2.14721	1e-06
	TNS4	84951	-2.7236	1e-06
	CGNL1	84952	2.32805	1e-06
	RELT	84957	2.0893	1e-06
	ANKRD13A	88455	1.37244	1e-06
	NAV1	89796	-1.11434	1e-06
	NAV2	89797	2.33588	1e-06
	FGD3	89846	3.54489	1e-06
	MVB12B	89853	1.55546	1e-06
	SEC16B	89866	2.42536	1e-06
	TMEM116	89894	1.68827	1e-06
	BMERB1	89927	2.22301	1e-06
	PHLDB2	90102	-2.57607	1e-06
	BMF	90427	-2.90448	1e-06
	STARD13	90627	1.64229	1e-06
	N4BP2L1	90634	2.25139	1e-06
	DMAC1	90871	1.04273	1e-06
	TRIM47	91107	1.99946	1e-06
	L3MBTL4	91133	2.18602	1e-06
	ANKRD44	91526	2.08015	1e-06
	DSEL	92126	-1.88313	1e-06
	ATP6AP1L	92270	1.50929	1e-06
	CAPN13	92291	2.10331	1e-06
	DRC1	92749	3.48299	1e-06
	HELB	92797	1.64672	1e-06
	NEURL3	93082	4.78433	1e-06
	PRDM6	93166	3.54335	1e-06
	IGSF8	93185	-1.70614	1e-06
	LEMD1	93273	-2.66745	1e-06
	ST7-AS1	93653	-2.66035	1e-06
	SYTL3	94120	1.91253	1e-06
	SAT2	112483	-1.57156	1e-06
	CYTOR	112597	1.91574	1e-06
	MFSD3	113655	-1.37384	1e-06
	SDSL	113675	2.89209	1e-06
	KLHDC7B	113730	5.6064	1e-06
	CYGB	114757	3.44342	1e-06
	LMTK3	114783	-2.34673	1e-06
	TMEM200A	114801	-4.56147	1e-06
	OSBPL1A	114876	1.37915	1e-06
	VASN	114990	1.38382	1e-06
	ZNF618	114991	1.13222	1e-06
	TNFRSF14-AS1	115110	1.63941	1e-06
	2024-03-03	115123	-1.65961	1e-06
	GBP4	115361	1.97369	1e-06
	LYSMD3	116068	-1.28398	1e-06
	CFAP70	118491	1.15015	1e-06
	BTBD16	118663	2.1771	1e-06
	SFXN4	119559	1.34042	1e-06
	CPXM2	119587	3.63481	1e-06
	COLCA2	120376	1.94245	1e-06
	C12orf54	121273	7.03561	1e-06
	ERP27	121506	3.70458	1e-06
	FGD4	121512	1.681	1e-06
	ZG16B	124220	1.83042	1e-06
	CDYL2	124359	2.79733	1e-06
	SLC43A2	124935	2.22275	1e-06
	CYB5D2	124936	-1.31414	1e-06
	SNHG29	125144	1.64322	1e-06
	ZNF441	126068	1.78863	1e-06
	GABPB2	126626	1.22054	1e-06
	MAB21L3	126868	3.97658	1e-06
	IFFO2	126917	-2.71722	1e-06
	TATDN3	128387	1.83036	1e-06
	DUSP15	128853	7.52409	1e-06
	SGSM1	129049	2.97971	1e-06
	SLC66A3	130814	2.09632	1e-06
	FAM3D	131177	-2.08058	1e-06
	ENPP6	133121	3.84517	1e-06
	C5orf47	133491	4.01305	1e-06
	TMEM171	134285	5.14411	1e-06
	PM20D2	135293	1.32551	1e-06
	MTPN	136319	-1.13801	1e-06
	ADHFE1	137872	1.50304	1e-06
	PWWP3B	139221	-4.59124	1e-06
	PNCK	139728	2.77181	1e-06
	CHODL	140578	3.20893	1e-06
	TRIM69	140691	1.36514	1e-06
	SAMD10	140700	1.74986	1e-06
	ADAMTS14	140766	-2.67992	1e-06
	SESN3	143686	-2.85472	1e-06
	NRG4	145957	3.04025	1e-06
	SLC38A8	146167	4.60307	1e-06
	IL34	146433	1.63934	1e-06
	C16orf89	146556	6.46357	1e-06
	ANKRD29	147463	2.52359	1e-06
	ZNF480	147657	-1.16615	1e-06
	ZNF563	147837	2.2731	1e-06
	C1orf52	148423	-1.30603	1e-06
	MFSD4A	148808	1.63437	1e-06
	MANEAL	149175	2.30939	1e-06
	SRARP	149563	5.91502	1e-06
	PYHIN1	149628	3.76082	1e-06
	LINC00654	149837	2.53592	1e-06
	LINC00342	150759	-2.07275	1e-06
	GAREM2	150946	3.25308	1e-06
	FAHD2B	151313	2.0397	1e-06
	LRATD1	151354	-1.90616	1e-06
	SLC16A14	151473	2.60098	1e-06
	MB21D2	151963	-1.62089	1e-06
	NEK10	152110	1.72032	1e-06
	SHISA3	152573	-5.39671	1e-06
	DAB2IP	153090	1.18603	1e-06
	PLEKHG4B	153478	6.48102	1e-06
	SLC2A12	154091	-3.43819	1e-06
	MBOAT1	154141	1.41887	1e-06
	CFAP206	154313	2.28885	1e-06
	AGR3	155465	3.46017	1e-06
	PRAG1	157285	-2.28512	1e-06
	FER1L6-AS2	157376	-3.31746	1e-06
	CLVS1	157807	2.15135	1e-06
	ZFPM1	161882	-1.3131	1e-06
	ZNF846	162993	-1.68502	1e-06
	ZNF709	163051	2.01912	1e-06
	OXER1	165140	3.60556	1e-06
	PRICKLE2	166336	1.46924	1e-06
	DCLK2	166614	2.2437	1e-06
	LCA5	167691	-1.74586	1e-06
	ARX	170302	6.53879	1e-06
	ADAMTS19	171019	-3.56326	1e-06
	CLYBL	171425	1.88897	1e-06
	MPZL3	196264	-1.26896	1e-06
	ZNF626	199777	1.27374	1e-06
	TMEM51-AS1	200197	1.32039	1e-06
	CFAP221	200373	5.44961	1e-06
	LIPH	200879	-1.66116	1e-06
	ADAM32	203102	1.88104	1e-06
	CCDC171	203238	1.71521	1e-06
	SUSD3	203328	5.58128	1e-06
	SLC25A43	203427	2.62083	1e-06
	SAMD9L	219285	1.93648	1e-06
	VWCE	220001	3.12702	1e-06
	SLC16A9	220963	1.94557	1e-06
	PHACTR1	221692	2.63161	1e-06
	PRR15	222171	-1.84198	1e-06
	ADGRG3	222487	2.7472	1e-06
	LHFPL5	222662	-1.61816	1e-06
	ATP6V0D2	245972	4.47956	1e-06
	CDC26	246184	-1.22305	1e-06
	FNDC5	252995	5.5633	1e-06
	EPHX4	253152	-3.09407	1e-06
	METAP1D	254042	2.15261	1e-06
	ZDHHC23	254887	1.81175	1e-06
	MPV17L	255027	2.65554	1e-06
	TMCO4	255104	1.05328	1e-06
	PLA2G4F	255189	4.42535	1e-06
	TCP11L2	255394	-2.18495	1e-06
	COL24A1	255631	1.59134	1e-06
	NPNT	255743	2.51156	1e-06
	C19orf38	255809	2.25115	1e-06
	SERINC5	256987	-1.31288	1e-06
	NEAT1	283131	-1.92143	1e-06
	KLHL35	283212	3.34	1e-06
	CD163L1	283316	4.16965	1e-06
	PRTG	283659	7.1978	1e-06
	CXCL17	284340	2.27116	1e-06
	ZNF763	284390	1.89419	1e-06
	ZNF844	284391	3.2514	1e-06
	ZFP82	284406	2.27004	1e-06
	ZNF326	284695	-1.26626	1e-06
	SLC9C1	285335	-2.50553	1e-06
	F11-AS1	285441	5.41297	1e-06
	RELL2	285613	-2.07555	1e-06
	SREK1IP1	285672	-1.3946	1e-06
	SLC26A4-AS1	286002	4.54676	1e-06
	NKAIN3	286183	-2.41967	1e-06
	LURAP1L	286343	-1.70244	1e-06
	RAB37	326624	-3.95675	1e-06
	FLG-AS1	339400	-2.48952	1e-06
	CCDC190	339512	-4.09639	1e-06
	MROH2A	339766	3.78774	1e-06
	SH3RF3	344558	-4.0384	1e-06
	PRSS48	345062	-2.60322	1e-06
	SOWAHB	345079	-2.37637	1e-06
	FTCDNL1	348751	3.93248	1e-06
	RAET1G	353091	-3.21317	1e-06
	USP50	373509	2.98821	1e-06
	ZNF710	374655	-1.00876	1e-06
	HSD11B1L	374875	-1.95061	1e-06
	IGFL1	374918	-5.04996	1e-06
	DRAXIN	374946	5.55033	1e-06
	SVBP	374969	-1.10335	1e-06
	TRIM73	375593	-2.07192	1e-06
	CYSRT1	375791	-2.33349	1e-06
	MALAT1	378938	-1.37991	1e-06
	SH2D4B	387694	3.67248	1e-06
	SLC16A12	387700	3.3317	1e-06
	LRRC75A	388341	3.32373	1e-06
	C1orf53	388722	1.2933	1e-06
	SLC9A4	389015	-3.79339	1e-06
	IYD	389434	2.95226	1e-06
	SHC4	399694	2.27407	1e-06
	COLCA1	399948	2.18943	1e-06
	LINC01344	400799	2.48725	1e-06
	CHCHD10	400916	2.83462	1e-06
	ANKRD36C	400986	-1.62376	1e-06
	RGS7BP	401190	-3.42139	1e-06
	CASC15	401237	-2.0125	1e-06
	LRRD1	401387	2.24826	1e-06
	CTXN1	404217	-2.56846	1e-06
	C16orf74	404550	-1.79883	1e-06
	MXRA7	439921	-1.39704	1e-06
	SMCO3	440087	5.81124	1e-06
	CCDC144NL-AS1	440416	2.09828	1e-06
	BAIAP2-DT	440465	-1.71083	1e-06
	BCL2L15	440603	1.56288	1e-06
	LINC01191	440900	2.21989	1e-06
	TMEM150C	441027	2.54127	1e-06
	NR2F1-AS1	441094	-2.33509	1e-06
	GALNTL6	442117	-3.48152	1e-06
	ZNF727	442319	6.20241	1e-06
	TRIM72	493829	2.85806	1e-06
	MIR4435-2HG	541471	1.41647	1e-06
	UBA6-AS1	550112	1.22347	1e-06
	ATXN7L3B	552889	-1.39302	1e-06
	MIR31HG	554202	-1.25068	1e-06
	LINC00589	619351	-3.13311	1e-06
	CRNDE	643911	-1.0627	1e-06
	WIPF3	644150	3.33656	1e-06
	ANKRD33B	651746	3.77772	1e-06
	GSTT2B	653689	-3.66944	1e-06
	PCP4L1	654790	2.87748	1e-06
	GXYLT2	727936	2.07545	1e-06
	ZBED3-AS1	728723	2.73783	1e-06
	GASK1A	729085	2.67208	1e-06
	UCKL1-AS1	100113386	2.29801	1e-06
	FAM229A	100128071	3.36973	1e-06
	NFYC-AS1	100130557	-3.33595	1e-06
	EFCAB10	100130771	1.9654	1e-06
	FAM27C	100132948	-1.92643	1e-06
	EPOP	100170841	-3.6705	1e-06
	KMT2E-AS1	100216545	-1.95542	1e-06
	LINC01004	100216546	-1.06525	1e-06
	LOXL1-AS1	100287616	2.8241	1e-06
	CCDC180	100499483	2.88023	1e-06
	LINC00672	100505576	1.62526	1e-06
	RAD51-AS1	100505648	-1.52811	1e-06
	SMIM31	100505989	2.1191	1e-06
	HMGA1P4	100506080	1.22963	1e-06
	RAB30-DT	100506233	-1.58244	1e-06
	PCAT6	100506696	-2.71911	1e-06
	AZIN1-AS1	100506753	1.70521	1e-06
	PITRM1-AS1	100507034	2.33419	1e-06
	MAMDC2-AS1	100507244	2.20523	1e-06
	TMEM178B	100507421	2.10714	1e-06
	LINC02615	100507487	1.49397	1e-06
	GK-AS1	100873902	-3.24642	1e-06
	NREP-AS1	100873948	3.39531	1e-06
	MACC1-AS1	100874041	-3.71712	1e-06
	DGUOK-AS1	100874048	-2.68324	1e-06
	COX10-AS1	100874058	1.29062	1e-06
	B4GALT4-AS1	100874201	-3.63612	1e-06
	HOXB-AS1	100874362	4.97601	1e-06
	LINC00850	101241891	-4.31572	1e-06
	RMDN2-AS1	101410544	-2.62704	1e-06
	GLIS2-AS1	101926896	2.57419	1e-06
	SUCLG2-AS1	101927111	2.16183	1e-06
	LINC01725	101927587	2.68534	1e-06
	LINC01695	101927973	2.35172	1e-06
	LINC01482	101928104	6.05645	1e-06
	SCAT1	101928710	4.18878	1e-06
	PPP3CB-AS1	101929145	-2.1786	1e-06
	LURAP1L-AS1	101929467	-2.62896	1e-06
	LINC01422	101929539	3.34399	1e-06
	LINC01498	102723562	2.6212	1e-06
	LINC01170	103724389	-2.70307	1e-06
	LINC01324	104355289	4.41219	1e-06
	PCCA-DT	105370333	1.29292	1e-06
	LINC02331	105370503	2.17054	1e-06
	HIF1A-AS3	105370526	-2.46986	1e-06
	MAL2-AS1	105375726	-2.83446	1e-06
	ALG13-AS1	106478971	-2.36777	1e-06
	MIR34AHG	106614088	-1.53079	1e-06
	LINC02810	107984028	4.57461	1e-06
	LINC02306	107984700	3.77191	1e-06
	ZNF710-AS1	109729181	2.51491	1e-06
	MYOCOS	110806290	1.88928	1e-06
	SBNO1-AS1	112268105	-2.32755	1e-06
	SEMA5A	9037	-2.00708	1.01575e-06
	ADGRL2	23266	-1.84113	1.01646e-06
	S1PR1	1901	-4.87761	1.01694e-06
	SOCS4	122809	-1.38549	1.03735e-06
	RBBP9	10741	1.12718	1.04278e-06
	PLK2	10769	-1.0196	1.05712e-06
	LIX1	167410	4.90358	1.07161e-06
	APOL4	80832	3.49129	1.07323e-06
	GSDMB	55876	1.34629	1.07505e-06
	HLA-DQA1	3117	3.95325	1.07646e-06
	NCR3LG1	374383	2.49809	1.09245e-06
	RNF213	57674	1.2731	1.09943e-06
	C3orf52	79669	-1.23047	1.0995e-06
	SNTA1	6640	1.3836	1.10726e-06
	LEO1	123169	-1.17414	1.1166e-06
	CYP26A1	1592	-2.01161	1.11977e-06
	GPR27	2850	5.16473	1.12133e-06
	SEPTIN1	1731	-1.90623	1.13317e-06
	SPRR1B	6699	-2.58204	1.13418e-06
	F10	2159	4.00812	1.15852e-06
	STEAP1	26872	-1.47198	1.17775e-06
	LRP2	4036	3.02194	1.18922e-06
	CHST4	10164	2.11964	1.19327e-06
	DTX2	113878	0.952189	1.22098e-06
	TCN2	6948	1.27234	1.22337e-06
	CDKAL1	54901	1.37993	1.24234e-06
	NRCAM	4897	-2.665	1.27638e-06
	DCLRE1C	64421	-1.19714	1.27647e-06
	GSTM4	2948	2.58523	1.28693e-06
	MPPED2	744	3.17612	1.30259e-06
	ZNF295-AS1	150142	-2.62575	1.33307e-06
	ADGRF2	222611	2.99781	1.34547e-06
	PSMB10	5699	0.993053	1.35977e-06
	PRR36	80164	-1.86434	1.36084e-06
	FKBP1B	2281	-1.68459	1.37595e-06
	LTBP3	4054	-1.31421	1.37599e-06
	AGPAT4	56895	-1.88295	1.39031e-06
	GNB4	59345	2.16907	1.3954e-06
	NR2F2-AS1	644192	1.29867	1.39864e-06
	OLFML3	56944	2.8015	1.40152e-06
	GPR137	56834	1.16708	1.41222e-06
	TCEA1	6917	-1.16131	1.42699e-06
	TJP2	9414	0.872147	1.43051e-06
	EDDM13	100506374	-2.52958	1.43821e-06
	ANKRD30BL	554226	-2.98375	1.44791e-06
	RAP2A	5911	-1.43245	1.45176e-06
	PCDHGC3	5098	-2.54632	1.49468e-06
	CRB1	23418	2.77513	1.49791e-06
	LRP1	4035	-1.85836	1.4998e-06
	HMGN2	3151	1.24146	1.53694e-06
	CRIP2	1397	-1.18695	1.53771e-06
	URB1-AS1	84996	-1.51408	1.5493e-06
	AGAP1	116987	0.990521	1.55814e-06
	IGFALS	3483	4.88695	1.56302e-06
	TPM2	7169	-2.16624	1.56653e-06
	SENP2	59343	-1.12936	1.56788e-06
	SLC44A3	126969	1.12021	1.58332e-06
	TTC14	151613	-1.13577	1.59046e-06
	VEPH1	79674	2.23992	1.61161e-06
	FAM49A	81553	2.49186	1.6281e-06
	OSBPL8	114882	-0.862454	1.64636e-06
	SOX21-AS1	100507533	-1.60085	1.64782e-06
	ZBED3	84327	2.16279	1.67993e-06
	CPT2	1376	1.0553	1.68602e-06
	BCAT2	587	1.29285	1.71015e-06
	FLRT2	23768	-2.71134	1.71015e-06
	ALDH1A2	8854	1.37907	1.71231e-06
	ZNF302	55900	-1.10474	1.72416e-06
	LINC01644	101927722	4.02998	1.73147e-06
	ARNTL2-AS1	101928646	-2.48092	1.74587e-06
	MFSD2B	388931	2.12004	1.75047e-06
	RUBCNL	80183	4.85094	1.76026e-06
	N4BP1	9683	-0.995898	1.76544e-06
	PSENEN	55851	-1.19292	1.76544e-06
	LRP4	4038	-3.67684	1.79036e-06
	MALL	7851	-2.08096	1.79104e-06
	CHEK1	1111	1.99218	1.79457e-06
	FYN	2534	-1.43362	1.81852e-06
	MGST1	4257	0.994797	1.83571e-06
	CTSD	1509	1.46146	1.83967e-06
	UNC119	9094	1.01233	1.85088e-06
	MBNL3	55796	1.64559	1.90014e-06
	PPM1H	57460	1.12953	1.90273e-06
	CNKSR1	10256	1.29103	1.95554e-06
	RIPOR1	79567	1.25305	1.95588e-06
	CANX	821	0.856794	1.97502e-06
	SUDS3	64426	-1.11862	1.97897e-06
	RANGAP1	5905	-1.17054	1.98363e-06
	HUNK	30811	2.60978	1.98363e-06
	PNPLA7	375775	2.12849	1.98363e-06
	TMEM265	100862671	0.888951	2.03267e-06
	AP2B1	163	1.0814	2.07554e-06
	MFSD1	64747	1.04247	2.10062e-06
	TLE2	7089	1.42454	2.10594e-06
	PARP12	64761	1.30105	2.10693e-06
	PROM1	8842	1.63894	2.14701e-06
	ARL4D	379	-2.23727	2.15032e-06
	GLCCI1	113263	-0.924291	2.17188e-06
	C3orf35	339883	1.28269	2.19234e-06
	NRARP	441478	-2.17269	2.30525e-06
	MRPL37	51253	1.00566	2.33565e-06
	DHCR7	1717	1.35469	2.34438e-06
	FBXO17	115290	2.46677	2.36257e-06
	PPTC7	160760	0.937023	2.36353e-06
	THSD1	55901	1.81091	2.36633e-06
	LINC02583	101805491	4.71188	2.45888e-06
	RMI2	116028	1.78623	2.46047e-06
	PLPP1	8611	1.07793	2.46088e-06
	SQSTM1	8878	1.3837	2.47898e-06
	2024-03-01	64757	1.49142	2.48373e-06
	KRT40	125115	2.30919	2.49385e-06
	CLDN4	1364	-0.803355	2.51781e-06
	H6PD	9563	1.21685	2.51879e-06
	DAPL1	92196	-2.32634	2.53266e-06
	SNHG18	100505806	-1.32233	2.53266e-06
	EXOC3L4	91828	3.74001	2.63334e-06
	HSPE1	3336	0.835095	2.63364e-06
	AP5B1	91056	-1.23496	2.64163e-06
	ENPP3	5169	1.93828	2.64451e-06
	PAFAH1B1	5048	-0.834277	2.66027e-06
	TEAD4	7004	2.01209	2.66027e-06
	SLC25A23	79085	1.0213	2.67224e-06
	CLIC6	54102	1.13082	2.67286e-06
	MMP24	10893	-1.31828	2.69727e-06
	TM7SF3	51768	1.19748	2.75043e-06
	PPP1R10	5514	-1.01939	2.75494e-06
	MSLN	10232	-3.87811	2.7763e-06
	SSB	6741	-0.894203	2.78222e-06
	PTER	9317	1.42368	2.78935e-06
	LRCH1	23143	1.00164	2.82502e-06
	XKR4	114786	-2.30081	2.82533e-06
	RDH10-AS1	101926926	-2.06315	2.82933e-06
	PCAT18	728606	4.74789	2.85969e-06
	SNRNP27	11017	-1.19085	2.8633e-06
	NDC1	55706	1.24818	2.90765e-06
	CELF2-AS2	439950	-2.7691	2.92657e-06
	NIBAN1	116496	1.64558	2.9908e-06
	BCL9L	283149	-1.02832	2.9908e-06
	NOSTRIN	115677	1.68582	3.01213e-06
	LINC02101	101928569	4.70424	3.01915e-06
	LINC02389	400046	2.2721	3.0351e-06
	AKR1C3	8644	-1.06334	3.06343e-06
	PRMT7	54496	1.22222	3.06736e-06
	WNT5B	81029	2.08118	3.07754e-06
	OVCH2	341277	2.9305	3.18656e-06
	DVL2	1856	1.09238	3.2004e-06
	ASCC2	84164	0.961436	3.2027e-06
	IFI27L2	83982	-1.22681	3.20355e-06
	ABHD6	57406	-2.29756	3.21229e-06
	CACNA1D	776	1.76158	3.27102e-06
	EMP3	2014	-1.94427	3.32331e-06
	GRK7	131890	2.35021	3.42679e-06
	CDKL1	8814	1.4671	3.43906e-06
	KIAA0040	9674	-1.29925	3.44218e-06
	SNRNP35	11066	-1.03359	3.507e-06
	GNA14	9630	2.1686	3.52283e-06
	NBPF10	100132406	1.62058	3.52334e-06
	CYC1	1537	0.846393	3.54204e-06
	SLC6A13	6540	2.47381	3.54204e-06
	LIN7C	55327	-1.02749	3.54837e-06
	SDHA	6389	0.897262	3.56829e-06
	MIR210HG	100506211	-2.17787	3.58134e-06
	ITPKA	3706	2.13217	3.58632e-06
	CD14	929	-2.32485	3.61877e-06
	LY6E-DT	100133669	2.14511	3.6516e-06
	CD300C	10871	4.68998	3.66809e-06
	AATK	9625	-1.82586	3.68364e-06
	TNFSF10	8743	-1.31439	3.71192e-06
	GABPB1-AS1	100129387	-1.19754	3.71192e-06
	EFNA3	1944	-2.5788	3.8054e-06
	HOOK3	84376	-0.846476	3.81919e-06
	RCC2	55920	-0.937683	3.84333e-06
	LAMC1	3915	1.05856	3.87252e-06
	RPAP3	79657	-1.03057	3.91007e-06
	KHDC1	80759	-1.63207	3.9227e-06
	CCL15	6359	4.65151	3.95074e-06
	KCTD17	79734	-2.3599	3.97983e-06
	ARPC5	10092	-0.983632	3.98673e-06
	FMNL3	91010	3.09348	4.00454e-06
	PREPL	9581	1.02134	4.03318e-06
	PGPEP1	54858	-1.07271	4.07097e-06
	NPSR1-AS1	404744	-2.99982	4.08783e-06
	CD109	135228	-2.19571	4.10194e-06
	FBXO9	26268	-0.898712	4.14021e-06
	POLDIP2	26073	0.959621	4.1591e-06
	TST	7263	-1.08544	4.17016e-06
	RENBP	5973	2.86919	4.17911e-06
	EID1	23741	-0.951867	4.18108e-06
	PRKCSH	5589	1.23357	4.21748e-06
	SFXN3	81855	-2.14475	4.29165e-06
	TRPT1	83707	-1.08971	4.45482e-06
	ISCU	23479	1.11943	4.4686e-06
	PGM2L1	283209	-1.42801	4.48337e-06
	POLR2L	5441	0.912392	4.56799e-06
	APBA2	321	2.75722	4.56847e-06
	TGIF1	7050	-1.08788	4.60183e-06
	NLN	57486	1.12104	4.62368e-06
	PRKAA1	5562	0.934977	4.7005e-06
	COX5B	1329	1.01251	4.75062e-06
	SPAG1	6674	-1.08811	4.75724e-06
	UBE2S	27338	-0.908159	4.75724e-06
	NEK11	79858	1.20663	4.79616e-06
	RARRES2	5919	-2.82937	4.81209e-06
	ATP6V1C2	245973	1.66304	4.84833e-06
	PLA2G4A	5321	-1.21566	4.88844e-06
	PLXNA2	5362	-1.76918	4.89115e-06
	LINC00963	100506190	-0.884876	4.92093e-06
	ABCA9	10350	2.59229	4.92937e-06
	MT1M	4499	4.54619	4.97298e-06
	HIST1H3H	8357	-3.74235	4.97649e-06
	S100A7	6278	4.29618	4.98843e-06
	LINC01505	100996590	1.79965	5.09515e-06
	AHCYL2	23382	1.16599	5.12411e-06
	GAB2	9846	1.24083	5.12532e-06
	HACD4	401494	1.37134	5.12707e-06
	LGALS9	3965	1.4889	5.21291e-06
	ARHGAP24	83478	1.3236	5.26809e-06
	TGFBR3L	100507588	-1.97822	5.35772e-06
	TNS1	7145	2.6851	5.35885e-06
	STOML1	9399	1.46628	5.35885e-06
	HTR3A	3359	4.53921	5.44057e-06
	TRMT112	51504	-0.820607	5.44908e-06
	C4BPA	722	3.22922	5.4577e-06
	ANO1	55107	-3.05347	5.54312e-06
	DGUOK	1716	-0.920197	5.54506e-06
	ASCL2	430	-2.77106	5.63972e-06
	NDUFB2-AS1	100134713	1.97767	5.64033e-06
	PCDH20	64881	1.11274	5.68546e-06
	PYCARD-AS1	100652740	1.89747	5.69378e-06
	COL17A1	1308	-2.62197	5.72817e-06
	SLFN11	91607	-2.40543	5.72817e-06
	ADGRL3	23284	-2.84619	5.74995e-06
	MEX3D	399664	-1.79611	5.75088e-06
	CTSO	1519	1.08492	5.75163e-06
	C12orf57	113246	-1.09215	5.76975e-06
	LRP8	7804	1.86005	5.78393e-06
	EPB41L4A-AS1	114915	-1.27727	5.82485e-06
	TMEM182	130827	0.995848	5.82485e-06
	C1RL	51279	-1.23437	5.9282e-06
	LINC02593	100130417	-4.42272	6.0033e-06
	RPS12	6206	1.26819	6.03716e-06
	ARHGAP40	343578	2.56842	6.13267e-06
	FASTKD1	79675	1.09869	6.13746e-06
	HPX	3263	3.23537	6.15177e-06
	TPK1	27010	1.52554	6.18808e-06
	LRRCC1	85444	1.39087	6.22314e-06
	PTPRZ1	5803	-2.00487	6.25952e-06
	FBXL2	25827	-0.920951	6.25952e-06
	NSRP1	84081	-1.11699	6.26453e-06
	TTC27	55622	1.32964	6.27368e-06
	NOTCH3	4854	-1.5871	6.32378e-06
	RPS6KA2	6196	0.903178	6.33587e-06
	ITPKC	80271	-1.07508	6.33587e-06
	LAMP2	3920	-1.00357	6.36224e-06
	NUBPL	80224	0.946789	6.36231e-06
	FAM98A	25940	-0.993027	6.39517e-06
	ASCL3	56676	4.28422	6.39517e-06
	CLUH	23277	1.04737	6.48092e-06
	NPR3	4883	2.81911	6.57452e-06
	NXF3	56000	4.5448	6.57773e-06
	CCL28	56477	3.5343	6.59006e-06
	MSRB2	22921	0.948309	6.60169e-06
	MYO1C	4641	1.39425	6.62993e-06
	NKX2-8	26257	1.8784	6.65732e-06
	MUC20	200958	1.74866	6.7034e-06
	ARGLU1	55082	-1.03566	6.78433e-06
	HSPA4	3308	-0.824031	6.79841e-06
	RPS18	6222	1.10713	6.88304e-06
	SYNE1	23345	2.13706	6.92434e-06
	MYO19	80179	1.45161	6.92434e-06
	ALDH6A1	4329	1.2443	6.96884e-06
	SPINT2	10653	-1.00938	7.02881e-06
	MTNR1A	4543	2.16622	7.10634e-06
	KLHL11	55175	-2.02941	7.24416e-06
	LTK	4058	2.86283	7.32058e-06
	TGM1	7051	3.09858	7.35121e-06
	NGF	4803	-4.32826	7.45776e-06
	GGA2	23062	1.07981	7.45776e-06
	NME1	4830	0.843898	7.49258e-06
	LINC00511	400619	-1.10173	7.50671e-06
	EDARADD	128178	2.04607	7.64476e-06
	ICA1	3382	0.944876	7.6523e-06
	KRBOX1	100506243	2.19327	7.68386e-06
	RPL8	6132	1.17268	7.70808e-06
	MMEL1	79258	2.73273	7.72709e-06
	C10orf95	79946	1.58388	7.76781e-06
	GRK5	2869	-1.84915	7.86758e-06
	C6orf15	29113	-4.4421	7.93337e-06
	SAMD3	154075	-3.49198	8.00828e-06
	MYORG	57462	1.2762	8.08593e-06
	HSD17B14	51171	-3.19329	8.11011e-06
	NADK2	133686	1.19552	8.13707e-06
	C2CD4A	145741	-1.863	8.16939e-06
	ERVK13-1	100507321	-1.76637	8.17128e-06
	EIF4A2	1974	0.966407	8.19869e-06
	C9orf135	138255	3.16668	8.19869e-06
	SAP25	100316904	2.08014	8.19869e-06
	PRDM14	63978	3.89452	8.24172e-06
	RANBP6	26953	-1.21232	8.24689e-06
	FRMD8	83786	-1.45371	8.24689e-06
	TPST1	8460	1.24237	8.44613e-06
	ACY3	91703	3.06693	8.46444e-06
	PANX2	56666	2.75281	8.47156e-06
	FAM53C	51307	-1.0232	8.50693e-06
	LACTB2	51110	1.0222	8.55405e-06
	THUMPD3-AS1	440944	-1.50524	8.6093e-06
	MORC4	79710	1.06917	8.67486e-06
	CES1	1066	4.46248	8.72898e-06
	ADRB1	153	-1.91031	8.73406e-06
	KCNN3	3782	2.78071	8.74164e-06
	SCMH1	22955	0.951483	8.74164e-06
	AMPD1	270	3.32513	8.75333e-06
	NCKAP5	344148	1.71935	8.7863e-06
	HS6ST2	90161	-1.07609	8.80634e-06
	YOD1	55432	-1.37383	8.87294e-06
	TICAM1	148022	-1.40266	8.87924e-06
	RORA-AS1	101928784	-1.71473	8.90036e-06
	MCRIP2	84331	1.03475	8.98627e-06
	PTPN12	5782	-0.807132	9.07088e-06
	ZSWIM6	57688	-1.16093	9.07328e-06
	UBE2A	7319	-0.903204	9.11048e-06
	COL4A6	1288	-3.31193	9.1168e-06
	ARL4A	10124	-1.15572	9.151e-06
	RPL7	6129	0.960784	9.16268e-06
	MAGED2	10916	1.04437	9.23269e-06
	HAUS1	115106	-1.22382	9.29689e-06
	LINC02133	101927132	1.99893	9.29689e-06
	TMEM80	283232	-1.09219	9.34545e-06
	HES7	84667	3.64214	9.41011e-06
	DGKI	9162	2.13042	9.50492e-06
	PARP14	54625	0.930649	9.8435e-06
	SLC25A19	60386	1.64132	9.85652e-06
	NPAS3	64067	2.09849	9.89762e-06
	UAP1L1	91373	2.28897	1.00687e-05
	C9orf153	389766	2.26519	1.01196e-05
	MXRA5	25878	3.34198	1.05702e-05
	GLDN	342035	3.06621	1.05925e-05
	C9orf24	84688	2.43939	1.0677e-05
	LGALS7	3963	-2.98405	1.07218e-05
	SRSF9	8683	-1.17544	1.07315e-05
	KCNMB2-AS1	104797538	2.12998	1.07315e-05
	ATF7IP	55729	-0.869752	1.08516e-05
	ARHGEF4	50649	-1.39055	1.08555e-05
	NDUFA4	4697	0.851868	1.0979e-05
	TMBIM6	7009	-0.877833	1.11652e-05
	TBX2	6909	3.54933	1.11722e-05
	LINC01341	149134	2.30701	1.11889e-05
	ATP5MC1	516	1.14174	1.12394e-05
	CD86	942	3.08967	1.14805e-05
	ZNF91	7644	0.98229	1.14805e-05
	RHBDL3	162494	2.96269	1.16446e-05
	TMEM59	9528	-1.05115	1.16629e-05
	ECHS1	1892	0.97531	1.18826e-05
	TRIM16	10626	0.959001	1.1984e-05
	HHEX	3087	-2.83347	1.20706e-05
	CCDC84	338657	-1.32883	1.20924e-05
	LINC01508	101927873	2.44903	1.20931e-05
	HSPA4L	22824	1.54897	1.21275e-05
	LINC02715	105369482	4.38908	1.22269e-05
	SORBS3	10174	1.34091	1.2481e-05
	CISD1	55847	0.784305	1.24935e-05
	TMEM176B	28959	2.09954	1.25165e-05
	LRP6	4040	-0.907994	1.25289e-05
	DNAAF2	55172	-1.13766	1.25295e-05
	TEX45	374877	2.10616	1.25397e-05
	HOXB2	3212	4.20984	1.25537e-05
	OAS3	4940	1.78779	1.25942e-05
	LAYN	143903	-1.49364	1.25942e-05
	DCBLD2	131566	-1.13379	1.26879e-05
	RHBDL2	54933	0.908448	1.27012e-05
	SELENOP	6414	1.5654	1.2762e-05
	PKLR	5313	3.43006	1.27721e-05
	CDKL4	344387	1.41139	1.27923e-05
	SERPINB4	6318	-2.51387	1.2886e-05
	MIR205HG	642587	-1.28889	1.29259e-05
	EFNA4	1945	-1.0736	1.29397e-05
	PTPRH	5794	2.2502	1.29917e-05
	SLC9A3R2	9351	-1.1018	1.29917e-05
	GALNT18	374378	1.27132	1.31112e-05
	MRLN	100507027	3.1004	1.32193e-05
	PCBD1	5092	0.946262	1.3224e-05
	IPCEF1	26034	1.56239	1.32286e-05
	DNAJC6	9829	2.30732	1.32442e-05
	NUDT16	131870	1.21862	1.33186e-05
	TFCP2	7024	0.862977	1.33534e-05
	RTN4RL1	146760	3.24153	1.33534e-05
	SRGAP3	9901	1.47694	1.3427e-05
	IFIH1	64135	1.29995	1.35759e-05
	AHI1	54806	1.05532	1.36787e-05
	IZUMO2	126123	-4.32202	1.38337e-05
	ATP6V0C	527	0.910227	1.38537e-05
	SLC24A3	57419	-3.04514	1.40237e-05
	ALDH9A1	223	0.961573	1.40271e-05
	HNRNPR	10236	-0.830177	1.4068e-05
	SCIN	85477	2.64956	1.41659e-05
	ATP2C1	27032	1.2736	1.42839e-05
	NEIL1	79661	-1.14502	1.4329e-05
	RPL17	6139	0.998362	1.43318e-05
	SH2B3	10019	1.14269	1.43576e-05
	CNIH3	149111	1.48446	1.46137e-05
	WEE1	7465	-1.12637	1.46311e-05
	JADE1	79960	1.31736	1.47128e-05
	TUBA1C	84790	0.873026	1.482e-05
	RTF1	23168	-0.885273	1.50306e-05
	SOX2	6657	-0.939651	1.51724e-05
	KRT4	3851	2.15465	1.52921e-05
	ZNF92	168374	-1.28717	1.54186e-05
	SPATA12	353324	-1.96903	1.55218e-05
	SNX3	8724	0.923762	1.55263e-05
	TYMSOS	494514	1.56289	1.55263e-05
	SBF2-AS1	283104	1.17619	1.57737e-05
	SHQ1	55164	1.07509	1.57871e-05
	FDXR	2232	1.54496	1.59999e-05
	LBR	3930	-1.0478	1.60306e-05
	RPS2	6187	0.913149	1.60306e-05
	CIB2	10518	2.18228	1.61381e-05
	MYH14	79784	-0.822033	1.61621e-05
	ABALON	103021294	-3.06899	1.62636e-05
	RDH14	57665	-1.09349	1.62985e-05
	DUSP12	11266	-1.09932	1.63107e-05
	VSIG10L2	338667	2.46188	1.63107e-05
	RGCC	28984	-1.47323	1.63642e-05
	ZNF883	169834	-2.11993	1.64121e-05
	EFNA1	1942	-1.4765	1.65507e-05
	MUC1	4582	0.953722	1.66478e-05
	KIF5B	3799	-0.766144	1.66951e-05
	PCF11	51585	-1.04147	1.67342e-05
	IQCA1	79781	2.23053	1.68277e-05
	CYP27A1	1593	2.371	1.69202e-05
	CTTNBP2	83992	-1.91892	1.70274e-05
	XK	7504	3.10149	1.72779e-05
	SPATS2L	26010	0.874638	1.75688e-05
	IQCH	64799	1.36225	1.75977e-05
	CDKN1C	1028	-1.31936	1.76143e-05
	METTL8	79828	1.08634	1.76602e-05
	LCN12	286256	2.13059	1.76714e-05
	GABARAPL2	11345	-0.808413	1.77671e-05
	GSDMC	56169	-1.83611	1.7829e-05
	NNT-AS1	100652772	1.20862	1.7829e-05
	BRD8	10902	-1.03625	1.78978e-05
	COMT	1312	-0.929191	1.79635e-05
	SMC3	9126	-0.93591	1.8012e-05
	BMP8A	353500	2.03156	1.8012e-05
	LUC7L3	51747	-0.949603	1.80202e-05
	FRMPD2	143162	1.85113	1.80213e-05
	LINC02262	105377389	-4.05766	1.80963e-05
	CHRNA3	1136	4.15143	1.8119e-05
	FKBP10	60681	-3.43483	1.81728e-05
	SERPINE2	5270	-2.66634	1.84892e-05
	ITGA9	3680	1.80438	1.85368e-05
	ZNF66	7617	-1.31044	1.86849e-05
	CLCN4	1183	1.41837	1.87437e-05
	SPHK1	8877	-1.58361	1.91568e-05
	SYCE1L	100130958	-1.20083	1.93037e-05
	SMPD3	55512	-1.99299	1.93552e-05
	CCDC146	57639	1.01091	1.94047e-05
	EFNA5	1946	0.791013	1.96549e-05
	CCDC115	84317	0.893018	1.98085e-05
	KDELR1	10945	-0.835754	1.98555e-05
	MAP4K3-DT	728730	-0.84376	1.98705e-05
	NR4A2	4929	-1.76154	1.98866e-05
	KEAP1	9817	1.00182	1.99834e-05
	SPSB2	84727	-1.32535	2.00165e-05
	ELOVL4	6785	-3.09946	2.01358e-05
	INPP4B	8821	0.810871	2.01628e-05
	ARHGAP23	57636	-1.28702	2.02215e-05
	EIF3F	8665	1.01801	2.02726e-05
	PRICKLE1	144165	-1.21371	2.04022e-05
	PREP	5550	0.984668	2.04818e-05
	GOLGA2	2801	-0.829203	2.05822e-05
	VNN3	55350	2.1594	2.05903e-05
	PTPN13	5783	-1.07766	2.07508e-05
	CHCHD3	54927	0.964625	2.08233e-05
	ATP2B1-AS1	338758	-1.65457	2.08792e-05
	FECH	2235	1.06778	2.08941e-05
	TMEM213	155006	2.95457	2.09741e-05
	OGT	8473	-1.04896	2.11253e-05
	SUPT3H	8464	0.857974	2.11902e-05
	DDO	8528	4.24355	2.14082e-05
	SMPD1	6609	1.77056	2.15834e-05
	CPLX4	339302	4.22049	2.18022e-05
	ELF2	1998	0.820796	2.21968e-05
	SLC25A6	293	1.05438	2.24115e-05
	LINC01589	100506737	2.7001	2.24115e-05
	RNF122	79845	-2.15893	2.25228e-05
	SYNPR-AS1	100874016	1.55074	2.25247e-05
	HNRNPDL	9987	-1.05348	2.25847e-05
	APOL1	8542	1.76429	2.26475e-05
	MAP3K12	7786	-1.71176	2.31665e-05
	KBTBD11	9920	2.89444	2.31665e-05
	RAB20	55647	1.15923	2.31665e-05
	AKAP6	9472	1.46309	2.32171e-05
	EEF2	1938	0.988859	2.32309e-05
	IRX5	10265	-0.984393	2.32326e-05
	SYTL5	94122	1.49561	2.33965e-05
	EIF4EBP3	8637	1.51423	2.35032e-05
	HS6ST1	9394	0.907489	2.35496e-05
	PPARG	5468	-1.22363	2.36803e-05
	SAP30	8819	-1.07463	2.36803e-05
	LMO3	55885	1.89574	2.36803e-05
	RAB25	57111	-1.22199	2.37166e-05
	ELF1	1997	-0.926315	2.38812e-05
	PRKAA2	5563	1.10806	2.39185e-05
	NAP1L2	4674	3.34388	2.39377e-05
	ZNF697	90874	-1.58685	2.39953e-05
	TXN	7295	0.907247	2.41711e-05
	CCPG1	9236	-0.750507	2.41711e-05
	RAB11FIP1	80223	-1.05506	2.4327e-05
	CPB1	1360	3.63283	2.43767e-05
	CBR4	84869	-1.10076	2.47483e-05
	LARS2	23395	0.914985	2.48464e-05
	CATSPERB	79820	1.78234	2.49076e-05
	LINC02666	107984280	1.46614	2.52812e-05
	RIPK1	8737	-0.901405	2.60347e-05
	RAPGEF2	9693	-0.852475	2.62733e-05
	KARS	3735	0.883007	2.63421e-05
	APP	351	-0.746503	2.63696e-05
	PRSS2	5645	-1.47528	2.66498e-05
	CCDC85B	11007	-1.37382	2.66665e-05
	HNRNPH2	3188	-0.916135	2.66738e-05
	OGDH	4967	0.956237	2.67329e-05
	NEU3	10825	1.33	2.67329e-05
	ZNF720	124411	-1.02774	2.68197e-05
	DEK	7913	-1.15978	2.68245e-05
	PELI1	57162	-0.971939	2.69024e-05
	DLGAP1-AS2	84777	-1.78534	2.70007e-05
	MYL6B	140465	-1.53879	2.71316e-05
	GOLGB1	2804	-0.927451	2.72048e-05
	AMH	268	2.67553	2.73703e-05
	PAG1	55824	1.71566	2.74453e-05
	LOXL2	4017	1.88826	2.75037e-05
	BBS2	583	1.0693	2.76102e-05
	PTK6	5753	-1.44586	2.76214e-05
	ZFP36L2	678	-1.13091	2.83354e-05
	LINC01277	100507489	-1.46867	2.85492e-05
	NFE2L1	4779	0.914986	2.85867e-05
	AKAP1	8165	1.17091	2.86788e-05
	LINC00513	100506860	-1.76576	2.88507e-05
	PALD1	27143	-3.72823	2.89622e-05
	ABCA6	23460	2.0358	2.93373e-05
	CCDC60	160777	1.31832	2.93996e-05
	HBD	3045	4.10867	2.94998e-05
	ABI2	10152	1.15023	2.98522e-05
	DDX31	64794	1.10724	3.00174e-05
	ZNF561-AS1	284385	-1.08343	3.00965e-05
	GAMT	2593	-2.01307	3.0147e-05
	TMED7	51014	-1.11518	3.02073e-05
	PLOD3	8985	1.1877	3.07782e-05
	PCYT2	5833	1.28554	3.11661e-05
	PLSCR3	57048	-1.12748	3.11661e-05
	TGM2	7052	1.63907	3.12807e-05
	ARHGEF35	445328	-1.52582	3.12819e-05
	RPS6	6194	0.901214	3.13882e-05
	HLA-F	3134	1.55882	3.13936e-05
	ELF3-AS1	102723465	-1.93332	3.14401e-05
	FAM199X	139231	-0.924432	3.16707e-05
	BTG1	694	-0.764257	3.20183e-05
	C4orf19	55286	0.850247	3.23111e-05
	GJB3	2707	-1.59701	3.27844e-05
	CBR3	874	1.0373	3.306e-05
	IRF2	3660	-1.02924	3.31294e-05
	KCNIP4	80333	-2.25959	3.31294e-05
	SLC39A7	7922	-0.927546	3.31675e-05
	TNS3	64759	1.22422	3.36143e-05
	LGALS4	3960	2.25177	3.38899e-05
	ATL3	25923	0.859064	3.40959e-05
	MISP	126353	-1.00101	3.41881e-05
	MVD	4597	1.37637	3.44919e-05
	LYZ	4069	1.07374	3.46137e-05
	ZNF35	7584	-1.38438	3.46477e-05
	RASGRP2	10235	2.95399	3.46645e-05
	PXDNL	137902	1.30299	3.47354e-05
	TAF7	6879	-0.766971	3.49228e-05
	TNIK	23043	-2.33521	3.52533e-05
	AKNAD1	254268	1.3885	3.54596e-05
	DNM2	1785	0.816699	3.55631e-05
	PRPF4B	8899	-1.02403	3.56611e-05
	TGFB1	7040	-1.04039	3.59149e-05
	TM7SF2	7108	-1.2282	3.62167e-05
	FRY	10129	1.83248	3.65876e-05
	MMAB	326625	1.21585	3.70136e-05
	LTBR	4055	-0.8895	3.7159e-05
	PINK1-AS	100861548	1.26768	3.76878e-05
	GRAMD2A	196996	1.92947	3.7753e-05
	GABRR2	2570	1.76317	3.78018e-05
	KREMEN1	83999	-1.34313	3.78062e-05
	SRCAP	10847	-1.01047	3.78236e-05
	MRPS27	23107	0.92221	3.78236e-05
	MAST4-AS1	101928794	-1.52834	3.78236e-05
	ACP6	51205	-1.18429	3.79051e-05
	IRX2	153572	-1.02339	3.79051e-05
	TMEM94	9772	1.1236	3.79713e-05
	KCNN2	3781	-2.03273	3.80608e-05
	ZNF347	84671	1.61732	3.82225e-05
	ALDH1B1	219	1.62119	3.832e-05
	FN3K	64122	1.4877	3.85642e-05
	ECPAS	23392	0.862435	3.87266e-05
	STEAP2	261729	-0.98122	3.87822e-05
	LRIG1	26018	-1.03999	3.88122e-05
	KLF4	9314	-1.28412	3.91324e-05
	CLIC5	53405	0.849485	3.91324e-05
	ANK2	287	2.43778	3.91956e-05
	CCNO	10309	1.17496	3.96472e-05
	HLA-G	3135	1.78763	3.99414e-05
	ACP5	54	-2.7026	4.00232e-05
	SLC4A4	8671	3.42063	4.02145e-05
	SMCO4	56935	1.69537	4.03069e-05
	NOCT	25819	-1.23004	4.054e-05
	SNHG30	105371743	-1.15112	4.07619e-05
	RINL	126432	-2.0266	4.09631e-05
	CERNA1	100129973	-2.04008	4.09727e-05
	CKMT1B	1159	2.28083	4.11147e-05
	EML1	2009	1.77169	4.11488e-05
	IFNLR1	163702	-1.71522	4.14749e-05
	LPAR3	23566	1.83016	4.1568e-05
	IFT74	80173	-0.841714	4.18079e-05
	UVRAG	7405	0.794517	4.1835e-05
	RARB	5915	1.19	4.19147e-05
	ENTPD6	955	1.01114	4.21259e-05
	RSPH6A	81492	2.72055	4.25e-05
	NFATC3	4775	0.843808	4.27443e-05
	NCCRP1	342897	-2.38635	4.27751e-05
	ZNF827	152485	0.81498	4.33035e-05
	LINC01252	338817	-2.138	4.33035e-05
	GMNN	51053	1.72108	4.37973e-05
	POT1-AS1	401398	1.80916	4.38064e-05
	MT1H	4496	3.98807	4.41752e-05
	EYS	346007	-1.71485	4.41752e-05
	NORAD	647979	-0.748507	4.43151e-05
	ARHGAP29-AS1	107985092	2.69527	4.51375e-05
	MRFAP1L1	114932	-0.902423	4.53153e-05
	LIX1-AS1	101926893	1.42786	4.57332e-05
	MAZ	4150	-1.1005	4.58999e-05
	LUC7L	55692	-0.927848	4.58999e-05
	HERC6	55008	1.24703	4.62518e-05
	P3H4	10609	-1.30153	4.63652e-05
	STK26	51765	-1.06319	4.68401e-05
	PPP1R2	5504	-0.810259	4.69418e-05
	AVIL	10677	1.19473	4.71766e-05
	LIAS	11019	1.04562	4.75144e-05
	CASK	8573	-0.96483	4.76356e-05
	TSHZ2	128553	-1.11474	4.77692e-05
	PDK4	5166	-1.64698	4.81384e-05
	ZFC3H1	196441	-0.988596	4.829e-05
	CNTN3	5067	1.29008	4.85219e-05
	ARHGAP1	392	0.878675	4.866e-05
	TRAF3IP1	26146	-0.888758	4.89199e-05
	GJB4	127534	-1.75654	4.89516e-05
	SDF2	6388	-0.900958	4.93024e-05
	CMBL	134147	1.17121	4.9369e-05
	C2orf72	257407	4	4.9369e-05
	NLE1	54475	1.37168	4.93819e-05
	CALCRL	10203	-2.1208	5.00059e-05
	DIXDC1	85458	1.40849	5.00806e-05
	TMEM159	57146	0.956631	5.03106e-05
	CHMP1B	57132	-0.78347	5.05162e-05
	LIMD1	8994	1.06466	5.07692e-05
	GRB2	2885	-0.848805	5.11368e-05
	ATP2B1	490	-0.768174	5.11399e-05
	MRPS18B	28973	0.976116	5.12217e-05
	PLEKHG6	55200	-1.34771	5.13576e-05
	DHRS7	51635	-0.799396	5.15776e-05
	HMGN5	79366	-1.29174	5.16981e-05
	GUSB	2990	1.10137	5.18497e-05
	HDAC2-AS2	101927768	1.27802	5.22469e-05
	CSKMT	751071	-1.41918	5.22935e-05
	SVOPL	136306	2.83082	5.25772e-05
	ANK3	288	0.751881	5.30478e-05
	ERG28	11161	0.894327	5.33798e-05
	CAPN8	388743	1.94205	5.39432e-05
	ZNF260	339324	-0.999116	5.40924e-05
	ELF3	1999	-0.75472	5.44802e-05
	STK17A	9263	-0.918558	5.44991e-05
	NFKBID	84807	-2.2059	5.45599e-05
	ECT2	1894	-1.2933	5.47389e-05
	ASXL3	80816	4.04728	5.48211e-05
	SMO	6608	1.65397	5.49383e-05
	STYXL1	51657	0.952712	5.5294e-05
	CEP126	57562	1.15953	5.5294e-05
	LINC02263	105377390	-3.57384	5.5294e-05
	MED30	90390	-1.23462	5.53881e-05
	LPAR6	10161	-1.46363	5.54277e-05
	KLF6	1316	-1.02835	5.55127e-05
	SHISA2	387914	2.45912	5.55127e-05
	TOR1AIP2	163590	-0.788233	5.61121e-05
	ZNF493	284443	1.22839	5.63217e-05
	C5orf56	441108	0.869044	5.68255e-05
	FAM71F2	346653	1.3889	5.73938e-05
	FAM3C	10447	-1.11057	5.73966e-05
	PALM2-AKAP2	445815	0.963513	5.73966e-05
	AMIGO1	57463	2.30631	5.74437e-05
	HS3ST3B1	9953	-1.45476	5.78941e-05
	CCN1	3491	0.897712	5.88056e-05
	STX12	23673	-0.783728	5.90236e-05
	GADL1	339896	3.57508	6.03762e-05
	C15orf40	123207	-0.837642	6.05184e-05
	GCGR	2642	3.95843	6.0726e-05
	RPL13A	23521	1.13439	6.11553e-05
	ADSSL1	122622	-1.84951	6.20655e-05
	LRFN4	78999	1.90777	6.2471e-05
	KLRK1	22914	-2.21699	6.25787e-05
	KHK	3795	-2.58492	6.29563e-05
	ARHGEF19	128272	-1.61377	6.29563e-05
	NDUFA10	4705	0.924438	6.30836e-05
	PIP4K2A	5305	0.868208	6.31531e-05
	SLC35C1	55343	0.849246	6.35785e-05
	MEF2C	4208	3.09055	6.37022e-05
	ZNF672	79894	1.23547	6.37994e-05
	SLC6A11	6538	3.24587	6.43816e-05
	CD68	968	1.93778	6.44073e-05
	CDCA7	83879	-3.04526	6.46451e-05
	G2E3	55632	-0.942429	6.47304e-05
	SOHLH1	402381	3.93893	6.49614e-05
	FNDC7	163479	2.61532	6.53801e-05
	ZC4H2	55906	-1.92188	6.58552e-05
	PLA2G7	7941	-3.88727	6.59323e-05
	PDCL	5082	-0.920929	6.6066e-05
	RPS3A	6189	0.878803	6.67919e-05
	NIPAL2	79815	0.836803	6.68063e-05
	FEZ2	9637	0.910406	6.70769e-05
	ARHGAP30	257106	-0.965074	6.75971e-05
	DYNC1I1	1780	2.40492	6.77285e-05
	CHI3L2	1117	2.67206	6.78443e-05
	FXN	2395	0.970951	6.80412e-05
	FSCN1	6624	-1.40134	6.80686e-05
	WBP4	11193	-0.952675	6.80686e-05
	TRAF2	7186	1.21567	6.8713e-05
	VPS4B	9525	-0.794632	6.96023e-05
	SACS	26278	1.4036	6.98799e-05
	CCSER1	401145	0.918811	7.10624e-05
	GALNT3	2591	-1.11356	7.10692e-05
	SLC22A18AS	5003	1.68298	7.10692e-05
	FBLN7	129804	2.49576	7.10692e-05
	PIGZ	80235	1.13605	7.11109e-05
	HS2ST1	9653	-0.920336	7.12138e-05
	PERM1	84808	-3.84925	7.13335e-05
	CEP128	145508	1.38018	7.17448e-05
	LINC01559	283422	-2.21133	7.20652e-05
	ALDH1A3	220	-1.76497	7.2467e-05
	SPHK2	56848	-1.19104	7.26877e-05
	TMEM134	80194	-0.984322	7.29923e-05
	CWH43	80157	3.26588	7.35763e-05
	MYADM	91663	1.27744	7.358e-05
	PHLDA2	7262	-0.932852	7.3914e-05
	IER2	9592	-0.868652	7.3996e-05
	DLEU2	8847	-0.853814	7.46497e-05
	PLBD1-AS1	101928290	1.96839	7.46912e-05
	GALNT2	2590	0.780589	7.49253e-05
	NCAPG2	54892	1.61805	7.56688e-05
	ATG7	10533	0.801942	7.58336e-05
	SLC25A24	29957	-0.866794	7.59345e-05
	ARNTL2	56938	-0.889551	7.59375e-05
	RPL11	6135	0.861861	7.63158e-05
	FHIT	2272	1.07383	7.68694e-05
	MIR99AHG	388815	1.73847	7.6891e-05
	RPL10A	4736	1.0173	7.71108e-05
	F8A1	8263	1.20817	7.71108e-05
	AHCTF1	25909	-0.823789	7.7277e-05
	CMTM4	146223	0.983072	7.75811e-05
	KDM7A	80853	-0.934902	7.77229e-05
	BCDIN3D	144233	-1.35681	7.77229e-05
	MTRNR2L8	100463486	1.12356	7.80906e-05
	TOR1A	1861	-1.08868	7.8163e-05
	RUVBL1	8607	-0.909237	7.90299e-05
	RASSF10	644943	-2.26693	7.91294e-05
	TECTA	7007	2.522	7.92406e-05
	SMIM10	644538	3.05656	8.08304e-05
	DNMT1	1786	-0.944673	8.08531e-05
	AAR2	25980	1.07024	8.12756e-05
	ATG4D	84971	0.977148	8.18546e-05
	MRAP2	112609	2.23849	8.21105e-05
	ABHD11	83451	-0.888204	8.21227e-05
	TCFL5	10732	1.12058	8.29303e-05
	RBAKDN	389458	2.61852	8.31937e-05
	IGSF22	283284	2.05407	8.36938e-05
	ZSCAN18	65982	1.75594	8.38562e-05
	FLII	2314	0.865385	8.40464e-05
	AMN1	196394	-1.17947	8.45701e-05
	SUZ12	23512	-0.763704	8.49941e-05
	EXTL2	2135	-1.29447	8.49948e-05
	ADRA2A	150	3.51651	8.5281e-05
	CDH2	1000	2.43978	8.62104e-05
	ZNF362	149076	0.973309	8.64615e-05
[truncated: 2,139 more rows]

## Sheet: Table S3
	648 significant (p_fdr <0.05) biological process GO terms in basal cells : ALIEX vs. O1
	GO term	GO ID	pv_fdr
	actin cytoskeleton organization	GO:0030036	0.0191661
	actin filament-based process	GO:0030029	0.00680814
	acute inflammatory response	GO:0002526	0.0389399
	adaptive immune response	GO:0002250	0.00772895
	adaptive immune response based on somatic recombination of immune receptors built from immunoglobulin superfamily domains	GO:0002460	0.000869182
	aging	GO:0007568	0.0322342
	ameboidal-type cell migration	GO:0001667	0.0123527
	aminoglycan metabolic process	GO:0006022	0.026416
	anatomical structure development	GO:0048856	4.02e-13
	anatomical structure formation involved in morphogenesis	GO:0048646	3.72506e-06
	anatomical structure homeostasis	GO:0060249	0.00395628
	anatomical structure morphogenesis	GO:0009653	4.78e-11
	animal organ development	GO:0048513	1.59e-10
	animal organ morphogenesis	GO:0009887	3.9472e-05
	antigen processing and presentation	GO:0019882	1.35e-07
	antigen processing and presentation of endogenous antigen	GO:0019883	0.00012748
	antigen processing and presentation of endogenous peptide antigen	GO:0002483	0.000188618
	antigen processing and presentation of endogenous peptide antigen via MHC class I	GO:0019885	0.00300796
	antigen processing and presentation of endogenous peptide antigen via MHC class I via ER pathway	GO:0002484	0.00985396
	antigen processing and presentation of endogenous peptide antigen via MHC class I via ER pathway, TAP-independent	GO:0002486	0.00985396
	antigen processing and presentation of exogenous antigen	GO:0019884	5.74e-07
	antigen processing and presentation of exogenous peptide antigen	GO:0002478	6.93e-08
	antigen processing and presentation of exogenous peptide antigen via MHC class Ib	GO:0002477	0.019729
	antigen processing and presentation of exogenous peptide antigen via MHC class II	GO:0019886	2.8814e-06
	antigen processing and presentation of peptide antigen	GO:0048002	4.25e-08
	antigen processing and presentation of peptide antigen via MHC class I	GO:0002474	0.00143879
	antigen processing and presentation of peptide antigen via MHC class II	GO:0002495	2.97166e-06
	antigen processing and presentation of peptide or polysaccharide antigen via MHC class II	GO:0002504	7.17075e-06
	apoptotic process	GO:0006915	0.000143415
	apoptotic process involved in heart morphogenesis	GO:0003278	0.0231782
	B cell mediated immunity	GO:0019724	0.0343984
	basement membrane organization	GO:0071711	0.0118254
	biological adhesion	GO:0022610	1.05e-11
	biological process involved in interspecies interaction between organisms	GO:0044419	0.000826897
	biological process involved in symbiotic interaction	GO:0044403	0.0232843
	biological regulation	GO:0065007	2.13e-08
	blood coagulation	GO:0007596	0.00395628
	blood vessel development	GO:0001568	0.0237503
	blood vessel morphogenesis	GO:0048514	0.0339667
	bone development	GO:0060348	0.0261837
	branching morphogenesis of an epithelial tube	GO:0048754	0.0141733
	bundle of His cell-Purkinje myocyte adhesion involved in cell communication	GO:0086073	0.0231782
	camera-type eye development	GO:0043010	0.0318087
	canonical Wnt signaling pathway	GO:0060070	0.0406342
	carbohydrate derivative catabolic process	GO:1901136	0.0421064
	carbohydrate derivative metabolic process	GO:1901135	0.0118254
	cardiac chamber morphogenesis	GO:0003206	0.0433887
	cardiac jelly development	GO:1905072	0.0497231
	cardiac muscle cell-cardiac muscle cell adhesion	GO:0086042	0.0392163
	cartilage development	GO:0051216	0.0427027
	catabolic process	GO:0009056	0.00447672
	cell activation	GO:0001775	2.34338e-05
	cell adhesion	GO:0007155	1.05e-11
	cell adhesion mediated by integrin	GO:0033627	0.000604431
	cell aging	GO:0007569	0.00939986
	cell chemotaxis	GO:0060326	0.0182326
	cell communication	GO:0007154	0.00529436
	cell death	GO:0008219	1.85366e-05
	cell development	GO:0048468	1.24709e-05
	cell differentiation	GO:0030154	1.38e-11
	cell migration	GO:0016477	2.82e-09
	cell morphogenesis	GO:0000902	0.000295636
	cell morphogenesis involved in differentiation	GO:0000904	0.00339043
	cell motility	GO:0048870	4.66e-08
	cell population proliferation	GO:0008283	7.51e-08
	cell proliferation involved in mesonephros development	GO:0061209	0.0497231
	cell surface receptor signaling pathway	GO:0007166	1.33e-07
	cell surface receptor signaling pathway involved in cell-cell signaling	GO:1905114	0.0374642
	cell-cell adhesion	GO:0098609	4.59896e-06
	cell-cell adhesion mediated by integrin	GO:0033631	0.0433887
	cell-cell junction organization	GO:0045216	0.0347354
	cell-cell signaling by wnt	GO:0198738	0.00939986
	cell-matrix adhesion	GO:0007160	0.00787376
	cell-substrate adhesion	GO:0031589	0.000132598
	cellular catabolic process	GO:0044248	0.0293456
	cellular component organization	GO:0016043	0.00127796
	cellular component organization or biogenesis	GO:0071840	0.00655271
	cellular developmental process	GO:0048869	1.38e-11
	cellular iron ion homeostasis	GO:0006879	0.00196965
	cellular localization	GO:0051641	0.0216716
	cellular macromolecule metabolic process	GO:0044260	0.0188558
	cellular modified amino acid metabolic process	GO:0006575	0.0147092
	cellular process	GO:0009987	0.000153778
	cellular protein metabolic process	GO:0044267	0.000188618
	cellular protein modification process	GO:0006464	1.15573e-05
	cellular response to chemical stimulus	GO:0070887	1.55e-07
	cellular response to chemical stress	GO:0062197	0.0218355
	cellular response to cytokine stimulus	GO:0071345	0.0116659
	cellular response to decreased oxygen levels	GO:0036294	0.0162051
	cellular response to endogenous stimulus	GO:0071495	0.00196965
	cellular response to growth factor stimulus	GO:0071363	0.000869182
	cellular response to hormone stimulus	GO:0032870	0.0118254
	cellular response to hypoxia	GO:0071456	0.0237503
	cellular response to organic substance	GO:0071310	3.15693e-05
	cellular response to oxidative stress	GO:0034599	0.0139682
	cellular response to oxygen levels	GO:0071453	0.00964134
	cellular response to stimulus	GO:0051716	8.02245e-06
	cellular response to stress	GO:0033554	0.000138565
	cellular response to transforming growth factor beta stimulus	GO:0071560	0.0106812
	cellular senescence	GO:0090398	0.049158
	cellular transition metal ion homeostasis	GO:0046916	0.0142701
	central nervous system development	GO:0007417	0.0106812
	chemical homeostasis	GO:0048878	0.00772895
	chemical homeostasis within a tissue	GO:0048875	0.0249068
	chemotaxis	GO:0006935	0.00310468
	chondrocyte differentiation	GO:0002062	0.0258405
	chordate embryonic development	GO:0043009	0.00162357
	circulatory system development	GO:0072359	0.00150963
	coagulation	GO:0050817	0.00607048
	columnar/cuboidal epithelial cell maturation	GO:0002069	0.0392163
	connective tissue development	GO:0061448	0.0174651
	cytokine production	GO:0001816	0.00367731
	cytokine production involved in immune response	GO:0002367	0.0114732
	defense response	GO:0006952	0.0454339
	defense response to other organism	GO:0098542	0.00934121
	desmosome organization	GO:0002934	0.0272344
	developmental process	GO:0032502	3.51e-12
	DNA damage response, signal transduction by p53 class mediator	GO:0030330	0.00421332
	embryo development	GO:0009790	1.85366e-05
	embryo development ending in birth or egg hatching	GO:0009792	0.00123675
	embryonic morphogenesis	GO:0048598	0.00939986
	endochondral bone morphogenesis	GO:0060350	0.0298078
	entry into host	GO:0044409	0.0274543
	enzyme linked receptor protein signaling pathway	GO:0007167	1.98e-07
	epidermal cell differentiation	GO:0009913	0.0347354
	epidermis development	GO:0008544	2.73171e-05
	epithelial cell development	GO:0002064	0.0333105
	epithelial cell differentiation	GO:0030855	6.56599e-06
	epithelial cell migration	GO:0010631	0.00701725
	epithelial cell proliferation	GO:0050673	0.014836
	epithelial to mesenchymal transition	GO:0001837	0.000188618
	epithelial tube morphogenesis	GO:0060562	0.00629408
	epithelium development	GO:0060429	1.38e-11
	epithelium migration	GO:0090132	0.00833808
	ERK1 and ERK2 cascade	GO:0070371	0.0196908
	erythrocyte differentiation	GO:0030218	0.00290829
	erythrocyte homeostasis	GO:0034101	0.00178996
	establishment of localization	GO:0051234	1.69309e-05
	establishment of RNA localization	GO:0051236	0.0236477
	establishment or maintenance of cell polarity	GO:0007163	0.0388416
	external encapsulating structure organization	GO:0045229	8.5e-08
	extracellular matrix disassembly	GO:0022617	0.00143879
	extracellular matrix organization	GO:0030198	1.35e-07
	extracellular structure organization	GO:0043062	7e-08
	eye development	GO:0001654	0.020626
	fibroblast proliferation	GO:0048144	0.0316847
	GDP metabolic process	GO:0046710	0.0390312
	generation of neurons	GO:0048699	0.00939986
	gland development	GO:0048732	0.0195167
	gland morphogenesis	GO:0022612	0.0209615
	glial cell differentiation	GO:0010001	0.0333105
	gliogenesis	GO:0042063	0.0165082
	glomerulus development	GO:0032835	0.0072213
	glucose 6-phosphate metabolic process	GO:0051156	0.0265367
	glycosaminoglycan metabolic process	GO:0030203	0.0353075
	growth	GO:0040007	0.000698275
	head development	GO:0060322	0.0482574
	hematopoietic or lymphoid organ development	GO:0048534	0.000274082
	heme catabolic process	GO:0042167	0.0390312
	hemopoiesis	GO:0030097	0.00031667
	hemostasis	GO:0007599	0.00336021
	homeostasis of number of cells	GO:0048872	0.00272092
	homeostatic process	GO:0042592	2.57412e-05
	homotypic cell-cell adhesion	GO:0034109	0.00186029
	immune effector process	GO:0002252	0.00629408
	immune response	GO:0006955	0.00228205
	immune system development	GO:0002520	0.000108648
	immune system process	GO:0002376	3.91e-09
	immunoglobulin mediated immune response	GO:0016064	0.0274543
	in utero embryonic development	GO:0001701	0.0376697
	innate immune response	GO:0045087	0.000559123
	interleukin-33-mediated signaling pathway	GO:0038172	0.019729
	intestinal epithelial cell maturation	GO:0060574	0.0497231
	intracellular signal transduction	GO:0035556	0.000132598
	intrinsic apoptotic signaling pathway in response to DNA damage by p53 class mediator	GO:0042771	0.0366936
	ion homeostasis	GO:0050801	0.0306251
	ion transport	GO:0006811	0.0113392
	iron ion homeostasis	GO:0055072	0.000250254
	iron ion transport	GO:0006826	0.0219502
	keratinocyte differentiation	GO:0030216	0.0321133
	kidney development	GO:0001822	5.66578e-06
	kidney epithelium development	GO:0072073	0.0255492
	kidney morphogenesis	GO:0060993	0.0139682
	L-serine biosynthetic process	GO:0006564	0.0392163
	leukocyte activation	GO:0045321	0.000427573
	leukocyte apoptotic process	GO:0071887	0.00529436
	leukocyte cell-cell adhesion	GO:0007159	0.00207155
	leukocyte chemotaxis	GO:0030595	0.0448844
	leukocyte differentiation	GO:0002521	0.0009561
	leukocyte mediated immunity	GO:0002443	0.0248626
	leukocyte migration	GO:0050900	0.020626
	leukocyte proliferation	GO:0070661	0.00168203
	localization	GO:0051179	5.16e-10
	localization of cell	GO:0051674	4.66e-08
	locomotion	GO:0040011	3.82e-08
	lung development	GO:0030324	0.03187
	lymphocyte activation	GO:0046649	0.00701725
	lymphocyte apoptotic process	GO:0070227	0.0497231
	lymphocyte mediated immunity	GO:0002449	0.0353075
	lymphocyte proliferation	GO:0046651	0.0139682
	lymphoid progenitor cell differentiation	GO:0002320	0.0163969
	macromolecule glycosylation	GO:0043413	0.0404257
	macromolecule localization	GO:0033036	0.000648203
	macromolecule modification	GO:0043412	8.21648e-05
	macrophage differentiation	GO:0030225	0.0142701
	mammary gland alveolus development	GO:0060749	0.000826897
	mammary gland development	GO:0030879	0.00367731
	mammary gland epithelium development	GO:0061180	0.0130266
	mammary gland lobule development	GO:0061377	0.000826897
	MAPK cascade	GO:0000165	0.00629408
	mesenchymal cell differentiation	GO:0048762	0.00102965
	mesenchyme development	GO:0060485	0.00198512
	mesonephric epithelium development	GO:0072163	0.0236477
	mesonephric tubule development	GO:0072164	0.0236477
	mesonephric tubule morphogenesis	GO:0072171	0.0392163
	mesonephros development	GO:0001823	0.0343984
	metanephros development	GO:0001656	0.0234399
	MHC class I protein complex assembly	GO:0002397	0.019729
	MHC class II protein complex assembly	GO:0002399	0.00196965
	MHC protein complex assembly	GO:0002396	2.34338e-05
	microglial cell proliferation	GO:0061518	0.0231782
	mitochondrial calcium ion homeostasis	GO:0051560	0.0392453
	monocyte activation	GO:0042117	0.0114732
	monocyte differentiation	GO:0030224	0.00316357
	mononuclear cell differentiation	GO:1903131	0.0369051
	mononuclear cell migration	GO:0071674	0.0258405
	mononuclear cell proliferation	GO:0032943	0.0102721
	morphogenesis of a branching epithelium	GO:0061138	0.0153909
	morphogenesis of a branching structure	GO:0001763	0.0241051
	morphogenesis of an epithelial bud	GO:0060572	0.0433887
	morphogenesis of an epithelial sheet	GO:0002011	0.0477292
	morphogenesis of an epithelium	GO:0002009	2.12467e-06
	movement in host environment	GO:0052126	0.0477292
	movement of cell or subcellular component	GO:0006928	7.82e-08
	multicellular organism development	GO:0007275	5.98e-12
	multicellular organismal homeostasis	GO:0048871	0.00123675
	multicellular organismal process	GO:0032501	8.21648e-05
	muscle cell development	GO:0055001	0.0481076
	muscle cell differentiation	GO:0042692	0.00123675
	muscle cell proliferation	GO:0033002	0.0120138
	muscle structure development	GO:0061061	0.000743633
	myeloid cell differentiation	GO:0030099	1.40899e-05
	myeloid cell homeostasis	GO:0002262	0.0072213
	myeloid leukocyte differentiation	GO:0002573	0.000108648
	NADPH regeneration	GO:0006740	0.0106812
	negative regulation of apoptotic process	GO:0043066	0.0353341
	negative regulation of biological process	GO:0048519	0.000304214
	negative regulation of blood coagulation	GO:0030195	0.0142701
	negative regulation of canonical Wnt signaling pathway	GO:0090090	0.0470413
	negative regulation of catalytic activity	GO:0043086	0.0406103
	negative regulation of cell activation	GO:0050866	0.000122208
	negative regulation of cell adhesion	GO:0007162	0.00045752
	negative regulation of cell communication	GO:0010648	0.0113392
	negative regulation of cell cycle	GO:0045786	0.0265367
	negative regulation of cell death	GO:0060548	0.00272092
	negative regulation of cell differentiation	GO:0045596	0.00584113
	negative regulation of cell population proliferation	GO:0008285	0.000291262
	negative regulation of cell-cell adhesion	GO:0022408	0.00421332
	negative regulation of cellular metabolic process	GO:0031324	0.00238049
	negative regulation of cellular process	GO:0048523	3.37e-08
	negative regulation of cellular protein metabolic process	GO:0032269	0.00339043
	negative regulation of coagulation	GO:0050819	0.026273
	negative regulation of developmental process	GO:0051093	0.00584113
	negative regulation of endopeptidase activity	GO:0010951	0.0380438
	negative regulation of growth	GO:0045926	0.0331376
	negative regulation of hemopoiesis	GO:1903707	0.00529436
	negative regulation of hemostasis	GO:1900047	0.0168858
	negative regulation of immune system process	GO:0002683	4.43283e-05
	negative regulation of intrinsic apoptotic signaling pathway by p53 class mediator	GO:1902254	0.0427027
	negative regulation of intrinsic apoptotic signaling pathway in response to DNA damage by p53 class mediator	GO:1902166	0.0249068
	negative regulation of leukocyte activation	GO:0002695	0.00098567
	negative regulation of leukocyte apoptotic process	GO:2000107	0.00833808
	negative regulation of leukocyte cell-cell adhesion	GO:1903038	0.00273171
	negative regulation of leukocyte differentiation	GO:1902106	0.00324516
	negative regulation of leukocyte proliferation	GO:0070664	0.00884254
	negative regulation of lymphocyte activation	GO:0051250	0.000350973
	negative regulation of lymphocyte apoptotic process	GO:0070229	0.00939986
	negative regulation of lymphocyte differentiation	GO:0045620	0.0340065
	negative regulation of lymphocyte proliferation	GO:0050672	0.00833808
	negative regulation of mitotic cell cycle	GO:0045930	0.0236477
	negative regulation of molecular function	GO:0044092	0.0343984
	negative regulation of mononuclear cell proliferation	GO:0032945	0.00939986
	negative regulation of morphogenesis of an epithelium	GO:1905331	0.0173631
	negative regulation of multicellular organismal process	GO:0051241	0.012137
	negative regulation of neuron death	GO:1901215	0.0191661
	negative regulation of nitrogen compound metabolic process	GO:0051172	0.00934121
	negative regulation of phosphate metabolic process	GO:0045936	0.00196965
	negative regulation of phosphorus metabolic process	GO:0010563	0.00204879
	negative regulation of phosphorylation	GO:0042326	0.00198512
	negative regulation of programmed cell death	GO:0043069	0.013449
	negative regulation of prostatic bud formation	GO:0060686	0.0497231
	negative regulation of protein metabolic process	GO:0051248	0.00098567
	negative regulation of protein modification process	GO:0031400	0.00300796
	negative regulation of protein phosphorylation	GO:0001933	0.00421332
	negative regulation of proteolysis	GO:0045861	0.0374642
	negative regulation of response to DNA damage stimulus	GO:2001021	0.0316847
	negative regulation of response to stimulus	GO:0048585	6.6686e-05
	negative regulation of response to wounding	GO:1903035	0.00272638
	negative regulation of sequestering of triglyceride	GO:0010891	0.0231782
	negative regulation of signal transduction	GO:0009968	0.00273171
	negative regulation of signaling	GO:0023057	0.012137
	negative regulation of smooth muscle cell proliferation	GO:0048662	0.0342351
	negative regulation of T cell activation	GO:0050868	0.00154797
	negative regulation of T cell apoptotic process	GO:0070233	0.00655271
	negative regulation of T cell proliferation	GO:0042130	0.00196965
	negative regulation of transferase activity	GO:0051348	0.0275909
	negative regulation of viral genome replication	GO:0045071	0.0165082
	negative regulation of viral process	GO:0048525	0.0113392
	negative regulation of Wnt signaling pathway	GO:0030178	0.0353341
	negative regulation of wound healing	GO:0061045	0.0102721
	nephron development	GO:0072006	0.00168203
	nephron morphogenesis	GO:0072028	0.0180522
	nephron tubule morphogenesis	GO:0072078	0.0448844
	nervous system development	GO:0007399	0.00135916
	neural nucleus development	GO:0048857	0.0437826
	neurogenesis	GO:0022008	0.00196965
	neuron death	GO:0070997	0.00748753
	neuron differentiation	GO:0030182	0.0277269
	neuron migration	GO:0001764	0.0386438
	nucleic acid transport	GO:0050657	0.0328376
	nucleoside diphosphate metabolic process	GO:0009132	0.03187
	odontogenesis	GO:0042476	0.0151947
	odontogenesis of dentin-containing tooth	GO:0042475	0.0378737
	organic substance catabolic process	GO:1901575	0.014836
	organonitrogen compound catabolic process	GO:1901565	0.00273171
	organonitrogen compound metabolic process	GO:1901564	4.41e-09
	ossification	GO:0001503	0.0354431
	osteoclast differentiation	GO:0030316	0.0286451
	paracrine signaling	GO:0038001	0.0392163
	pentose-phosphate shunt	GO:0006098	0.0340065
	peptide antigen assembly with MHC class II protein complex	GO:0002503	0.00196965
	peptide antigen assembly with MHC protein complex	GO:0002501	0.000108648
	peptidyl-amino acid modification	GO:0018193	0.00330289
	peptidyl-proline hydroxylation to 4-hydroxy-L-proline	GO:0018401	0.0272344
	peptidyl-tyrosine modification	GO:0018212	0.013449
	peptidyl-tyrosine phosphorylation	GO:0018108	0.0173631
	phosphate-containing compound metabolic process	GO:0006796	7.32e-07
	phosphorus metabolic process	GO:0006793	6.01e-07
	phosphorylation	GO:0016310	3.3955e-05
	pigment catabolic process	GO:0046149	0.0390312
	platelet-derived growth factor receptor signaling pathway	GO:0048008	0.0380438
	positive regulation of animal organ morphogenesis	GO:0110110	0.0496753
	positive regulation of apoptotic process	GO:0043065	0.00198512
	positive regulation of biological process	GO:0048518	5.16e-10
	positive regulation of catalytic activity	GO:0043085	0.00012748
	positive regulation of cell adhesion	GO:0045785	0.000312571
	positive regulation of cell communication	GO:0010647	7.57231e-05
	positive regulation of cell death	GO:0010942	0.00339043
	positive regulation of cell development	GO:0010720	0.0219502
	positive regulation of cell differentiation	GO:0045597	4.82281e-05
	positive regulation of cell migration	GO:0030335	1.15e-08
	positive regulation of cell motility	GO:2000147	4.21e-09
	positive regulation of cell population proliferation	GO:0008284	0.0100922
	positive regulation of cell-cell adhesion	GO:0022409	0.0369828
	positive regulation of cell-substrate adhesion	GO:0010811	0.0294185
	positive regulation of cellular component biogenesis	GO:0044089	0.0168858
	positive regulation of cellular component movement	GO:0051272	3.43e-09
	positive regulation of cellular component organization	GO:0051130	0.00680814
	positive regulation of cellular metabolic process	GO:0031325	0.00218197
	positive regulation of cellular process	GO:0048522	1.91e-09
	positive regulation of cellular protein metabolic process	GO:0032270	0.000153778
	positive regulation of chemotaxis	GO:0050921	0.0211281
	positive regulation of cytokine production	GO:0001819	0.00310376
	positive regulation of cytokine production involved in immune response	GO:0002720	0.0265367
	positive regulation of developmental process	GO:0051094	8.69182e-06
	positive regulation of DNA damage response, signal transduction by p53 class mediator	GO:0043517	0.0249068
	positive regulation of endothelial cell migration	GO:0010595	0.0380438
	positive regulation of epithelial cell migration	GO:0010634	0.00290829
	positive regulation of epithelial to mesenchymal transition	GO:0010718	0.00300592
	positive regulation of ERK1 and ERK2 cascade	GO:0070374	0.0405181
	positive regulation of fibroblast proliferation	GO:0048146	0.03125
	positive regulation of gene expression	GO:0010628	0.00503211
	positive regulation of glial cell differentiation	GO:0045687	0.0318087
	positive regulation of hemopoiesis	GO:1903708	0.00787376
	positive regulation of histone H3-K14 acetylation	GO:0071442	0.0497231
	positive regulation of histone H4 acetylation	GO:0090240	0.0392163
	positive regulation of hormone metabolic process	GO:0032352	0.0173631
	positive regulation of hydrolase activity	GO:0051345	0.0102721
	positive regulation of immune system process	GO:0002684	5.61709e-06
	positive regulation of intracellular signal transduction	GO:1902533	0.00162357
	positive regulation of kinase activity	GO:0033674	0.0353341
	positive regulation of leukocyte chemotaxis	GO:0002690	0.0139682
	positive regulation of leukocyte differentiation	GO:1902107	0.00787376
	positive regulation of leukocyte migration	GO:0002687	0.00147092
	positive regulation of locomotion	GO:0040017	1.53e-08
	positive regulation of macromolecule metabolic process	GO:0010604	0.00015935
	positive regulation of macrophage differentiation	GO:0045651	0.0433887
	positive regulation of MAPK cascade	GO:0043410	0.014836
	positive regulation of metabolic process	GO:0009893	5.19984e-05
	positive regulation of mitochondrial calcium ion concentration	GO:0051561	0.0390312
	positive regulation of molecular function	GO:0044093	8.21648e-05
	positive regulation of monocyte differentiation	GO:0045657	0.0072213
	positive regulation of mononuclear cell migration	GO:0071677	0.0493036
	positive regulation of morphogenesis of an epithelium	GO:1905332	0.0369051
	positive regulation of multicellular organismal process	GO:0051240	8.26e-07
	positive regulation of myeloid cell differentiation	GO:0045639	0.000792348
	positive regulation of myeloid leukocyte differentiation	GO:0002763	0.00310468
	positive regulation of nitrogen compound metabolic process	GO:0051173	0.00859104
	positive regulation of oligodendrocyte differentiation	GO:0048714	0.0427027
	positive regulation of osteoblast differentiation	GO:0045669	0.0369828
	positive regulation of peptidyl-tyrosine phosphorylation	GO:0050731	0.019729
	positive regulation of phosphate metabolic process	GO:0045937	0.000910571
	positive regulation of phosphorus metabolic process	GO:0010562	0.000910571
	positive regulation of phosphorylation	GO:0042327	0.00178996
	positive regulation of pri-miRNA transcription by RNA polymerase II	GO:1902895	0.0318087
	positive regulation of programmed cell death	GO:0043068	0.00131876
	positive regulation of protein acetylation	GO:1901985	0.0477292
	positive regulation of protein kinase activity	GO:0045860	0.0420177
	positive regulation of protein metabolic process	GO:0051247	0.000149179
	positive regulation of protein modification process	GO:0031401	7.07359e-05
	positive regulation of protein phosphorylation	GO:0001934	0.00098567
	positive regulation of response to cytokine stimulus	GO:0060760	0.0191661
	positive regulation of response to external stimulus	GO:0032103	0.0392163
	positive regulation of response to stimulus	GO:0048584	4.66e-08
	positive regulation of signal transduction	GO:0009967	1.08264e-06
	positive regulation of signaling	GO:0023056	6.93173e-05
	positive regulation of sodium ion transport	GO:0010765	0.0265367
	positive regulation of transferase activity	GO:0051347	0.0225949
	positive regulation of transport	GO:0051050	0.0072213
	pri-miRNA transcription by RNA polymerase II	GO:0061614	0.0340065
	production of molecular mediator of immune response	GO:0002440	0.00147092
	programmed cell death	GO:0012501	5.72026e-05
	prostatic bud formation	GO:0060513	0.0272344
	protein glycosylation	GO:0006486	0.0404257
	protein localization	GO:0008104	0.012137
	protein localization to cell junction	GO:1902414	0.00272638
	protein localization to cell-cell junction	GO:0150105	0.012137
	protein maturation	GO:0051604	0.0433453
	protein metabolic process	GO:0019538	4.41277e-06
	protein modification process	GO:0036211	1.15573e-05
	protein phosphorylation	GO:0006468	5.5223e-05
	protein processing	GO:0016485	0.0369441
	protein transport into membrane raft	GO:0032596	0.0497231
	proteolysis	GO:0006508	0.000143415
	purine nucleoside diphosphate metabolic process	GO:0009135	0.0174651
	purine ribonucleoside diphosphate metabolic process	GO:0009179	0.0174651
	Ras protein signal transduction	GO:0007265	0.0454339
	regulation of anatomical structure morphogenesis	GO:0022603	5.48718e-05
	regulation of apoptotic process	GO:0042981	0.000489569
	regulation of autophagy	GO:0010506	0.0432596
	regulation of binding	GO:0051098	0.0319919
	regulation of biological process	GO:0050789	8.26e-07
	regulation of biological quality	GO:0065008	3.05952e-06
	regulation of blood coagulation	GO:0030193	0.00447672
	regulation of body fluid levels	GO:0050878	6.56599e-06
	regulation of canonical Wnt signaling pathway	GO:0060828	0.0395016
	regulation of cardiac muscle cell action potential	GO:0098901	0.0160124
	regulation of catalytic activity	GO:0050790	7.28e-07
	regulation of cell activation	GO:0050865	0.00395628
	regulation of cell adhesion	GO:0030155	3.37e-08
	regulation of cell adhesion mediated by integrin	GO:0033628	0.03125
	regulation of cell communication	GO:0010646	1.84e-07
	regulation of cell cycle	GO:0051726	0.0345112
	regulation of cell death	GO:0010941	7.78221e-06
	regulation of cell development	GO:0060284	0.00339043
	regulation of cell differentiation	GO:0045595	3.07e-07
	regulation of cell junction assembly	GO:1901888	0.0387428
	regulation of cell migration	GO:0030334	5.96e-07
	regulation of cell morphogenesis	GO:0022604	0.0252555
	regulation of cell motility	GO:2000145	2.12e-07
	regulation of cell population proliferation	GO:0042127	9.77585e-06
	regulation of cell-cell adhesion	GO:0022407	0.000448541
	regulation of cell-substrate adhesion	GO:0010810	0.00290507
	regulation of cellular component biogenesis	GO:0044087	0.0353341
	regulation of cellular component movement	GO:0051270	7.78e-08
	regulation of cellular component organization	GO:0051128	4.69513e-05
	regulation of cellular localization	GO:0060341	0.0180522
	regulation of cellular metabolic process	GO:0031323	7.09365e-05
	regulation of cellular process	GO:0050794	1.06e-08
	regulation of cellular protein localization	GO:1903827	0.0497231
	regulation of cellular protein metabolic process	GO:0032268	1.93152e-05
	regulation of coagulation	GO:0050818	0.00939986
	regulation of cytokine production	GO:0001817	0.00447672
	regulation of cytokine production involved in immune response	GO:0002718	0.0195167
	regulation of developmental process	GO:0050793	2.34e-09
	regulation of DNA damage response, signal transduction by p53 class mediator	GO:0043516	0.00701725
	regulation of endopeptidase activity	GO:0052548	0.00207155
	regulation of epidermal cell differentiation	GO:0045604	0.0477292
	regulation of epidermis development	GO:0045682	0.0493036
	regulation of epithelial cell migration	GO:0010632	0.0380438
	regulation of epithelial to mesenchymal transition	GO:0010717	0.000354779
	regulation of ERBB signaling pathway	GO:1901184	0.0497231
	regulation of ERK1 and ERK2 cascade	GO:0070372	0.0225949
	regulation of establishment of protein localization	GO:0070201	0.0477292
	regulation of fibroblast proliferation	GO:0048145	0.0281878
	regulation of growth	GO:0040008	0.00324516
	regulation of hemopoiesis	GO:1903706	0.000400367
	regulation of hemostasis	GO:1900046	0.00607048
	regulation of hormone metabolic process	GO:0032350	0.0265367
	regulation of hydrolase activity	GO:0051336	0.000193804
	regulation of immune response	GO:0050776	0.0294907
	regulation of immune system process	GO:0002682	1.35e-07
	regulation of intracellular signal transduction	GO:1902531	0.000826897
	regulation of intrinsic apoptotic signaling pathway in response to DNA damage by p53 class mediator	GO:1902165	0.0433887
	regulation of kinase activity	GO:0043549	0.00258301
	regulation of leukocyte activation	GO:0002694	0.00787376
	regulation of leukocyte apoptotic process	GO:2000106	0.00263884
	regulation of leukocyte cell-cell adhesion	GO:1903037	0.00171834
	regulation of leukocyte chemotaxis	GO:0002688	0.0270668
	regulation of leukocyte differentiation	GO:1902105	0.000475153
	regulation of leukocyte migration	GO:0002685	0.00787376
	regulation of leukocyte proliferation	GO:0070663	0.0105066
	regulation of localization	GO:0032879	4.21e-09
	regulation of locomotion	GO:0040012	5.67e-07
	regulation of lymphocyte activation	GO:0051249	0.00339043
	regulation of lymphocyte apoptotic process	GO:0070228	0.0120138
	regulation of lymphocyte proliferation	GO:0050670	0.022274
	regulation of macromolecule metabolic process	GO:0060255	0.0294907
	regulation of MAPK cascade	GO:0043408	0.020117
	regulation of metabolic process	GO:0019222	0.00503211
	regulation of molecular function	GO:0065009	5.6e-07
	regulation of monocyte differentiation	GO:0045655	0.000523579
	regulation of mononuclear cell migration	GO:0071675	0.0142701
	regulation of mononuclear cell proliferation	GO:0032944	0.0151947
	regulation of morphogenesis of an epithelium	GO:1905330	0.00367731
	regulation of multicellular organismal development	GO:2000026	1.16395e-06
	regulation of multicellular organismal process	GO:0051239	1.55e-09
	regulation of myeloid cell differentiation	GO:0045637	0.00235107
	regulation of myeloid leukocyte differentiation	GO:0002761	0.00263884
	regulation of neuron death	GO:1901214	0.00421332
	regulation of nitrogen compound metabolic process	GO:0051171	0.000559123
	regulation of odontogenesis	GO:0042481	0.0433887
	regulation of odontogenesis of dentin-containing tooth	GO:0042487	0.0272344
	regulation of peptidase activity	GO:0052547	0.00107317
	regulation of phosphate metabolic process	GO:0019220	7.0532e-05
	regulation of phosphorus metabolic process	GO:0051174	7.0532e-05
	regulation of phosphorylation	GO:0042325	2.50628e-05
	regulation of plasma membrane bounded cell projection organization	GO:0120035	0.0486331
	regulation of pri-miRNA transcription by RNA polymerase II	GO:1902893	0.0340065
	regulation of primary metabolic process	GO:0080090	0.000299953
	regulation of production of miRNAs involved in gene silencing by miRNA	GO:1903798	0.0332557
	regulation of production of molecular mediator of immune response	GO:0002700	0.0255492
	regulation of production of small RNA involved in gene silencing by RNA	GO:0070920	0.0392453
	regulation of programmed cell death	GO:0043067	3.89522e-05
	regulation of prostatic bud formation	GO:0060685	0.00196965
	regulation of protein kinase activity	GO:0045859	0.00240968
	regulation of protein localization	GO:0032880	0.00272092
	regulation of protein metabolic process	GO:0051246	2.10342e-05
	regulation of protein modification process	GO:0031399	9.13e-07
	regulation of protein phosphorylation	GO:0001932	1.40899e-05
	regulation of protein serine/threonine kinase activity	GO:0071900	0.00556951
	regulation of protein transport	GO:0051223	0.0374274
	regulation of proteolysis	GO:0030162	0.000648203
	regulation of response to DNA damage stimulus	GO:2001020	0.0369441
	regulation of response to external stimulus	GO:0032101	0.00787376
	regulation of response to stimulus	GO:0048583	2.65e-10
	regulation of response to stress	GO:0080134	0.000648203
	regulation of response to wounding	GO:1903034	0.000520989
	regulation of sequestering of triglyceride	GO:0010889	0.0340065
	regulation of signal transduction	GO:0009966	2.21e-08
	regulation of signaling	GO:0023051	2.26e-07
	regulation of small GTPase mediated signal transduction	GO:0051056	0.0406342
	regulation of smooth muscle cell proliferation	GO:0048660	0.0232843
	regulation of smooth muscle cell-matrix adhesion	GO:2000097	0.00310468
	regulation of sodium ion transport	GO:0002028	0.0378737
	regulation of substrate adhesion-dependent cell spreading	GO:1900024	0.0423529
	regulation of T cell activation	GO:0050863	0.0209615
	regulation of T cell apoptotic process	GO:0070232	0.00701725
	regulation of T cell migration	GO:2000404	0.0318087
	regulation of T cell proliferation	GO:0042129	0.0376697
	regulation of thymocyte apoptotic process	GO:0070243	0.0390312
	regulation of transferase activity	GO:0051338	0.00098567
	regulation of transport	GO:0051049	0.00111626
	regulation of ventricular cardiac muscle cell action potential	GO:0098911	0.0114732
	regulation of viral genome replication	GO:0045069	0.0451193
	regulation of viral life cycle	GO:1903900	0.00629408
	regulation of viral process	GO:0050792	0.00188648
	regulation of Wnt signaling pathway	GO:0030111	0.00476462
	regulation of wound healing	GO:0061041	0.00272638
	renal system development	GO:0072001	3.14507e-06
	renal system process	GO:0003014	0.000475153
	renal tubule morphogenesis	GO:0061333	0.0342351
	replicative senescence	GO:0090399	0.00300796
	respiratory tube development	GO:0030323	0.039757
	response to biotic stimulus	GO:0009607	0.00196965
	response to chemical	GO:0042221	4.6513e-05
	response to corticosteroid	GO:0031960	0.0440208
	response to cytokine	GO:0034097	0.0012072
	response to decreased oxygen levels	GO:0036293	0.000308419
	response to endogenous stimulus	GO:0009719	0.000604431
	response to external biotic stimulus	GO:0043207	0.00168203
	response to external stimulus	GO:0009605	7.76128e-06
	response to glucocorticoid	GO:0051384	0.0353341
	response to growth factor	GO:0070848	0.000743633
	response to hormone	GO:0009725	0.00186029
	response to hypoxia	GO:0001666	0.000559123
	response to interferon-alpha	GO:0035455	0.0427027
	response to iron ion	GO:0010039	0.0419286
	response to lipid	GO:0033993	0.026273
	response to metal ion	GO:0010038	0.0150345
	response to organic cyclic compound	GO:0014070	0.0155861
	response to organic substance	GO:0010033	2.01e-09
	response to other organism	GO:0051707	0.00166083
	response to oxidative stress	GO:0006979	0.00188648
	response to oxygen levels	GO:0070482	0.000103763
	response to oxygen-containing compound	GO:1901700	0.0170732
	response to steroid hormone	GO:0048545	0.00204879
	response to stimulus	GO:0050896	9.56e-09
	response to stress	GO:0006950	1.91e-09
	response to transforming growth factor beta	GO:0071559	0.00939986
	response to virus	GO:0009615	0.00476462
	response to wounding	GO:0009611	1.84e-07
	ribonucleoside diphosphate metabolic process	GO:0009185	0.0116659
	RNA transport	GO:0050658	0.0328376
	sensory system development	GO:0048880	0.022274
	signal transduction	GO:0007165	0.00607048
	signaling	GO:0023052	0.00813106
	skeletal system development	GO:0001501	0.00290829
	skin development	GO:0043588	0.0114732
	SMAD protein signal transduction	GO:0060395	0.0379751
	small GTPase mediated signal transduction	GO:0007264	0.00556951
	smooth muscle cell differentiation	GO:0051145	0.0274543
	smooth muscle cell proliferation	GO:0048659	0.0303108
	smooth muscle cell-matrix adhesion	GO:0061302	0.0231782
	stem cell differentiation	GO:0048863	0.0294185
	substantia nigra development	GO:0021762	0.041203
	supramolecular fiber organization	GO:0097435	0.00607048
	system development	GO:0048731	9.56e-11
	T cell activation	GO:0042110	0.00421332
	T cell mediated cytotoxicity	GO:0001913	0.0448844
	T cell proliferation	GO:0042098	0.00192074
	taxis	GO:0042330	0.00339043
	tissue development	GO:0009888	3.51e-12
	tissue homeostasis	GO:0001894	0.00243864
	tissue migration	GO:0090130	0.010912
	tissue morphogenesis	GO:0048729	4.03e-07
	trans-synaptic signaling, modulating synaptic transmission	GO:0099550	0.0390312
	transforming growth factor beta receptor signaling pathway	GO:0007179	0.00367731
	transition metal ion homeostasis	GO:0055076	0.00395628
	transmembrane receptor protein serine/threonine kinase signaling pathway	GO:0007178	0.00447672
	transmembrane receptor protein tyrosine kinase signaling pathway	GO:0007169	1.40899e-05
	transport	GO:0006810	6.31998e-05
	tube development	GO:0035295	0.000604431
	tube formation	GO:0035148	0.0205033
	tube morphogenesis	GO:0035239	0.00225197
	ureteric bud development	GO:0001657	0.0215069
	ureteric bud morphogenesis	GO:0060675	0.0357243
	urogenital system development	GO:0001655	1.48128e-06
	vasculature development	GO:0001944	0.00503211
	vasculogenesis	GO:0001570	0.0281878
	viral entry into host cell	GO:0046718	0.0481826
	viral gene expression	GO:0019080	0.0286451
	viral life cycle	GO:0019058	0.0172598
	viral process	GO:0016032	0.0138671
	visual system development	GO:0150063	0.0165082
	Wnt signaling pathway	GO:0016055	0.0128137
	wound healing	GO:0042060	1.24293e-06
	zymogen activation	GO:0031638	0.0138671

## Sheet: Table S4
	1003 significant (p_fdr <0.05) biological process GO terms in secretory cells : ALIEX vs. O1
	GO term	GO ID	pv_fdr
	de novo' posttranslational protein folding	GO:0051084	0.0428145
	de novo' protein folding	GO:0006458	0.0216452
	2-oxoglutarate metabolic process	GO:0006103	0.037366
	actin cytoskeleton organization	GO:0030036	0.00232882
	actin filament organization	GO:0007015	0.0440198
	actin filament-based process	GO:0030029	0.000795191
	adaptive immune response based on somatic recombination of immune receptors built from immunoglobulin superfamily domains	GO:0002460	0.00807758
	adaptive thermogenesis	GO:1990845	0.0274283
	ADP metabolic process	GO:0046031	0.000315995
	aerobic respiration	GO:0009060	0.000209275
	alcohol biosynthetic process	GO:0046165	0.00305325
	alcohol metabolic process	GO:0006066	1.4774e-05
	alkanesulfonate transport		0.0204068
	alpha-amino acid catabolic process	GO:1901606	0.00865269
	alpha-amino acid metabolic process	GO:1901605	0.0043537
	aminoglycan biosynthetic process	GO:0006023	0.00793677
	anatomical structure development	GO:0048856	8.23e-15
	anatomical structure formation involved in morphogenesis	GO:0048646	6.47064e-05
	anatomical structure homeostasis	GO:0060249	1.18246e-05
	anatomical structure maturation	GO:0071695	0.0372555
	anatomical structure morphogenesis	GO:0009653	7.52e-12
	animal organ development	GO:0048513	3.42e-12
	animal organ morphogenesis	GO:0009887	5.95383e-06
	anion transport	GO:0006820	0.0317703
	antigen processing and presentation	GO:0019882	0.00782218
	antigen processing and presentation of endogenous antigen	GO:0019883	0.00725075
	antigen processing and presentation of endogenous peptide antigen	GO:0002483	0.000899108
	antigen processing and presentation of endogenous peptide antigen via MHC class I	GO:0019885	0.00667898
	antigen processing and presentation of endogenous peptide antigen via MHC class I via ER pathway	GO:0002484	0.00173136
	antigen processing and presentation of endogenous peptide antigen via MHC class I via ER pathway, TAP-independent	GO:0002486	0.00173136
	antigen processing and presentation of exogenous antigen	GO:0019884	0.00393473
	antigen processing and presentation of exogenous peptide antigen	GO:0002478	0.000536059
	antigen processing and presentation of exogenous peptide antigen via MHC class II	GO:0019886	0.00305325
	antigen processing and presentation of peptide antigen	GO:0048002	0.000795191
	antigen processing and presentation of peptide antigen via MHC class I	GO:0002474	0.038837
	antigen processing and presentation of peptide antigen via MHC class Ib	GO:0002428	0.0440198
	antigen processing and presentation of peptide antigen via MHC class II	GO:0002495	0.0122328
	antigen processing and presentation of peptide or polysaccharide antigen via MHC class II	GO:0002504	0.021793
	apoptotic mitochondrial changes	GO:0008637	0.00910599
	apoptotic process	GO:0006915	1.18e-12
	apoptotic signaling pathway	GO:0097190	0.000152291
	aromatic amino acid family metabolic process	GO:0009072	0.0271503
	aromatic compound biosynthetic process	GO:0019438	0.0223361
	aspartate catabolic process		0.0212965
	aspartate family amino acid catabolic process	GO:0009068	0.00248191
	astrocyte differentiation	GO:0048708	0.0114825
	ATP generation from ADP	GO:0006757	9.66861e-05
	ATP metabolic process	GO:0046034	1.4774e-05
	autophagy	GO:0006914	0.0191083
	axon development	GO:0061564	3.28e-10
	axon guidance	GO:0007411	6.55567e-06
	axon regeneration	GO:0031103	0.0142991
	axonal fasciculation	GO:0007413	0.0166675
	axonogenesis	GO:0007409	1.62e-08
	B cell mediated immunity	GO:0019724	0.0427918
	benzene-containing compound metabolic process	GO:0042537	0.0224059
	biological adhesion	GO:0022610	2.14e-10
	biological process involved in interspecies interaction between organisms	GO:0044419	0.00284813
	biological regulation	GO:0065007	0.000618684
	biomineralization	GO:0110148	0.0447693
	biosynthetic process	GO:0009058	1.29101e-05
	blastocyst development	GO:0001824	0.0124038
	blood coagulation	GO:0007596	0.0392263
	blood vessel development	GO:0001568	0.00305325
	blood vessel morphogenesis	GO:0048514	0.00793677
	bone mineralization	GO:0030282	0.0163065
	bone remodeling	GO:0046849	0.0440198
	brain development	GO:0007420	0.00175267
	canonical Wnt signaling pathway	GO:0060070	0.00258874
	carbohydrate biosynthetic process	GO:0016051	0.0488121
	carbohydrate catabolic process	GO:0016052	0.000159231
	carbohydrate derivative biosynthetic process	GO:1901137	0.000924551
	carbohydrate derivative metabolic process	GO:1901135	2.9593e-06
	carbohydrate metabolic process	GO:0005975	5.21212e-05
	carboxylic acid catabolic process	GO:0046395	0.00371211
	carboxylic acid metabolic process	GO:0019752	1.65305e-06
	cardiac septum development	GO:0003279	0.0293504
	catabolic process	GO:0009056	1.4106e-06
	cation homeostasis	GO:0055080	0.000135449
	cation transmembrane transport	GO:0098655	0.0217501
	cation transport	GO:0006812	0.000565144
	cell activation	GO:0001775	1.7e-07
	cell adhesion	GO:0007155	3.74e-10
	cell communication	GO:0007154	0.000351822
	cell death	GO:0008219	3.53e-14
	cell development	GO:0048468	5.88e-12
	cell differentiation	GO:0030154	4.31e-14
	cell differentiation involved in kidney development	GO:0061005	0.0188491
	cell growth	GO:0016049	0.00516188
	cell junction organization	GO:0034330	0.00350149
	cell maturation	GO:0048469	0.0238623
	cell migration	GO:0016477	3.07e-08
	cell morphogenesis	GO:0000902	2.49e-11
	cell morphogenesis involved in differentiation	GO:0000904	1.11e-10
	cell morphogenesis involved in neuron differentiation	GO:0048667	4.24e-08
	cell motility	GO:0048870	2.61e-07
	cell motility involved in cerebral cortex radial glia guided migration	GO:0021814	0.0440198
	cell part morphogenesis	GO:0032990	1.5735e-06
	cell population proliferation	GO:0008283	1.99e-08
	cell projection morphogenesis	GO:0048858	9.14e-07
	cell projection organization	GO:0030030	7.08e-08
	cell surface receptor signaling pathway	GO:0007166	6.04e-07
	cell surface receptor signaling pathway involved in cell-cell signaling	GO:1905114	0.000439813
	cell-cell adhesion	GO:0098609	2.52515e-06
	cell-cell signaling	GO:0007267	0.000163264
	cell-cell signaling by wnt	GO:0198738	1.64317e-05
	cell-substrate adhesion	GO:0031589	0.00251314
	cellular amino acid catabolic process	GO:0009063	0.00782218
	cellular amino acid metabolic process	GO:0006520	0.00591161
	cellular biosynthetic process	GO:0044249	0.000357582
	cellular carbohydrate metabolic process	GO:0044262	0.000182957
	cellular catabolic process	GO:0044248	0.000186083
	cellular cation homeostasis	GO:0030003	0.00232882
	cellular chemical homeostasis	GO:0055082	0.000618684
	cellular component assembly	GO:0022607	8.78e-08
	cellular component biogenesis	GO:0044085	6.04e-07
	cellular component morphogenesis	GO:0032989	2.28082e-06
	cellular component organization	GO:0016043	2.85e-12
	cellular component organization or biogenesis	GO:0071840	1.39e-11
	cellular developmental process	GO:0048869	1.07e-13
	cellular homeostasis	GO:0019725	0.000176557
	cellular ion homeostasis	GO:0006873	0.00213727
	cellular lipid catabolic process	GO:0044242	0.0313756
	cellular lipid metabolic process	GO:0044255	0.00516188
	cellular localization	GO:0051641	0.00236752
	cellular macromolecule biosynthetic process	GO:0034645	0.0198175
	cellular macromolecule localization	GO:0070727	0.0374566
	cellular macromolecule metabolic process	GO:0044260	0.000618684
	cellular metabolic process	GO:0044237	0.00146548
	cellular metal ion homeostasis	GO:0006875	0.0261732
	cellular modified amino acid metabolic process	GO:0006575	0.0138514
	cellular nitrogen compound biosynthetic process	GO:0044271	0.0330388
	cellular polysaccharide metabolic process	GO:0044264	0.0379194
	cellular process	GO:0009987	2.07e-07
	cellular protein localization	GO:0034613	0.0392692
	cellular protein metabolic process	GO:0044267	8.08156e-06
	cellular protein modification process	GO:0006464	0.000536059
	cellular protein-containing complex assembly	GO:0034622	0.0331226
	cellular respiration	GO:0045333	0.000110517
	cellular response to alcohol	GO:0097306	0.0122328
	cellular response to chemical stimulus	GO:0070887	1.42e-11
	cellular response to chemical stress	GO:0062197	0.00957513
	cellular response to copper ion	GO:0071280	0.0150376
	cellular response to cytokine stimulus	GO:0071345	0.000618684
	cellular response to endogenous stimulus	GO:0071495	0.00227788
	cellular response to epidermal growth factor stimulus	GO:0071364	0.0148774
	cellular response to external stimulus	GO:0071496	0.0181778
	cellular response to extracellular stimulus	GO:0031668	0.0430891
	cellular response to growth factor stimulus	GO:0071363	0.000471773
	cellular response to hormone stimulus	GO:0032870	0.0231562
	cellular response to hydrogen peroxide	GO:0070301	0.00184977
	cellular response to inorganic substance	GO:0071241	0.000565144
	cellular response to leukemia inhibitory factor	GO:1990830	0.0438005
	cellular response to lipid	GO:0071396	0.00327929
	cellular response to lipoprotein particle stimulus	GO:0071402	0.021793
	cellular response to metal ion	GO:0071248	0.000952221
	cellular response to nutrient levels	GO:0031669	0.00901007
	cellular response to organic cyclic compound	GO:0071407	0.0264944
	cellular response to organic substance	GO:0071310	7.84e-08
	cellular response to oxidative stress	GO:0034599	0.0142991
	cellular response to oxygen-containing compound	GO:1901701	0.000471773
	cellular response to reactive oxygen species	GO:0034614	0.0223361
	cellular response to retinoic acid	GO:0071300	0.0448274
	cellular response to starvation	GO:0009267	0.00926401
	cellular response to stimulus	GO:0051716	7.01e-07
	cellular response to stress	GO:0033554	1.39466e-05
	cellular transition metal ion homeostasis	GO:0046916	0.0279238
	central nervous system development	GO:0007417	1.43672e-05
	central nervous system neuron axonogenesis	GO:0021955	0.0388381
	central nervous system neuron development	GO:0021954	0.00253801
	central nervous system projection neuron axonogenesis	GO:0021952	0.0224059
	centrosome localization	GO:0051642	0.0184426
	chaperone cofactor-dependent protein refolding	GO:0051085	0.0313756
	chaperone-mediated protein folding	GO:0061077	0.0245486
	chemical homeostasis	GO:0048878	8.24912e-05
	chemotaxis	GO:0006935	1.82297e-05
	cholesterol biosynthetic process	GO:0006695	0.00068093
	cholesterol metabolic process	GO:0008203	0.00225516
	chondrocyte differentiation	GO:0002062	0.0464395
	chordate embryonic development	GO:0043009	0.0172662
	circadian rhythm	GO:0007623	0.0130822
	circulatory system development	GO:0072359	0.0021843
	circulatory system process	GO:0003013	0.0303024
	cortical cytoskeleton organization	GO:0030865	0.0198175
	cytokine production	GO:0001816	0.047594
	cytokine production involved in immune response	GO:0002367	0.0481587
	cytoplasmic translation	GO:0002181	3.91833e-06
	cytoskeleton organization	GO:0007010	0.00100111
	detoxification of copper ion	GO:0010273	0.0378261
	detoxification of inorganic compound	GO:0061687	0.037366
	development of primary sexual characteristics	GO:0045137	0.028188
	developmental growth	GO:0048589	0.00807758
	developmental maturation	GO:0021700	0.0148774
	developmental process	GO:0032502	5.09e-14
	dicarboxylic acid catabolic process	GO:0043649	0.037366
	DNA damage response, signal transduction by p53 class mediator	GO:0030330	0.000279881
	DNA damage response, signal transduction by p53 class mediator resulting in cell cycle arrest	GO:0006977	0.0171172
	DNA replication-dependent nucleosome assembly	GO:0006335	0.0440198
	DNA replication-dependent nucleosome organization	GO:0034723	0.0440198
	dsRNA processing	GO:0031050	0.0430891
	embryo development	GO:0009790	0.000119038
	embryo development ending in birth or egg hatching	GO:0009792	0.0299782
	embryonic epithelial tube formation	GO:0001838	0.0344685
	embryonic morphogenesis	GO:0048598	0.0340825
	embryonic organ development	GO:0048568	0.0395687
	endoplasmic reticulum calcium ion homeostasis	GO:0032469	0.00476876
	endothelial cell development	GO:0001885	0.0390111
	energy derivation by oxidation of organic compounds	GO:0015980	3.94463e-06
	enzyme linked receptor protein signaling pathway	GO:0007167	1.23737e-05
	ephrin receptor signaling pathway	GO:0048013	0.025067
	epidermal cell differentiation	GO:0009913	0.0217501
	epidermis development	GO:0008544	8.76149e-06
	epithelial cell development	GO:0002064	2.57409e-06
	epithelial cell differentiation	GO:0030855	2.54e-07
	epithelial cell proliferation	GO:0050673	0.00327929
	epithelial cell proliferation involved in liver morphogenesis	GO:0072575	0.0473315
	epithelial tube formation	GO:0072175	0.0289422
	epithelial tube morphogenesis	GO:0060562	0.0261732
	epithelium development	GO:0060429	2.7e-10
	ERK1 and ERK2 cascade	GO:0070371	0.000244714
	erythrocyte differentiation	GO:0030218	0.0121205
	erythrocyte homeostasis	GO:0034101	0.00412882
	establishment of cell polarity	GO:0030010	0.0449026
	establishment of centrosome localization	GO:0051660	0.0114825
	establishment of endothelial barrier	GO:0061028	0.025067
	establishment of localization	GO:0051234	1.7e-07
	establishment of localization in cell	GO:0051649	0.00865269
	establishment of planar polarity	GO:0001736	0.0342969
	establishment of protein localization	GO:0045184	0.0161766
	establishment of tissue polarity	GO:0007164	0.0342969
	establishment or maintenance of cell polarity	GO:0007163	0.00610356
	external encapsulating structure organization	GO:0045229	0.00901007
	extracellular matrix assembly	GO:0085029	0.00216085
	extracellular matrix organization	GO:0030198	0.0102479
	extracellular structure organization	GO:0043062	0.0076473
	extrinsic apoptotic signaling pathway	GO:0097191	0.042895
	fat cell differentiation	GO:0045444	0.025067
	fibroblast proliferation	GO:0048144	0.0114825
	forebrain development	GO:0030900	0.013994
	generation of neurons	GO:0048699	5.22e-09
	generation of precursor metabolites and energy	GO:0006091	5.15e-08
	germinal center formation	GO:0002467	0.025067
	gland development	GO:0048732	0.000899108
	gland morphogenesis	GO:0022612	5.49299e-05
	glial cell differentiation	GO:0010001	0.0341409
	gliogenesis	GO:0042063	0.00219693
	glomerulus development	GO:0032835	0.00258874
	glucose metabolic process	GO:0006006	0.000817739
	glycolytic process	GO:0006096	6.94614e-05
	glycoprotein biosynthetic process	GO:0009101	0.0344685
	glycoprotein metabolic process	GO:0009100	0.0364297
	glycosaminoglycan biosynthetic process	GO:0006024	0.0158066
	gonad development	GO:0008406	0.0245486
	growth	GO:0040007	1.3358e-05
	hair cycle	GO:0042633	0.0166675
	hair cycle process	GO:0022405	0.0022377
	hair follicle development	GO:0001942	0.00253801
	head development	GO:0060322	0.00184977
	heat generation	GO:0031649	0.0110265
	hematopoietic or lymphoid organ development	GO:0048534	1.7e-07
	hemopoiesis	GO:0030097	4.21e-07
	hemostasis	GO:0007599	0.0411873
	heparan sulfate proteoglycan metabolic process	GO:0030201	0.034951
	hepaticobiliary system development	GO:0061008	0.0480184
	hepatocyte proliferation	GO:0072574	0.0473315
	heterocycle biosynthetic process	GO:0018130	0.0151736
	hexose catabolic process	GO:0019320	0.0313756
	hexose metabolic process	GO:0019318	0.000471773
	histone phosphorylation	GO:0016572	0.0428145
	homeostasis of number of cells	GO:0048872	0.000649049
	homeostatic process	GO:0042592	2.64e-09
	hormone metabolic process	GO:0042445	0.018705
	immune effector process	GO:0002252	0.00476876
	immune response	GO:0006955	0.00284813
	immune system development	GO:0002520	4.14e-07
	immune system process	GO:0002376	2.13e-07
	immunoglobulin mediated immune response	GO:0016064	0.0478068
	in utero embryonic development	GO:0001701	0.0220921
	inorganic cation transmembrane transport	GO:0098662	0.019535
	inorganic ion homeostasis	GO:0098771	0.000139711
	inorganic ion transmembrane transport	GO:0098660	0.0449778
	inositol lipid-mediated signaling	GO:0048017	0.00211358
	intracellular receptor signaling pathway	GO:0030522	0.0485352
	intracellular signal transduction	GO:0035556	1.2e-09
	intracellular transport	GO:0046907	0.025067
	intrinsic apoptotic signaling pathway	GO:0097193	0.00807758
	intrinsic apoptotic signaling pathway by p53 class mediator	GO:0072332	0.0344685
	intrinsic apoptotic signaling pathway in response to DNA damage	GO:0008630	0.00901007
	intrinsic apoptotic signaling pathway in response to DNA damage by p53 class mediator	GO:0042771	0.0216452
	ion homeostasis	GO:0050801	0.00059519
	ion transmembrane transport	GO:0034220	0.0133965
	ion transport	GO:0006811	7.41306e-05
	iron ion homeostasis	GO:0055072	0.0118131
	iron ion transport	GO:0006826	0.0106135
	isoprenoid biosynthetic process	GO:0008299	0.038837
	isoprenoid metabolic process	GO:0006720	0.0244301
	JNK cascade	GO:0007254	0.0344685
	kidney development	GO:0001822	0.00167045
	kidney morphogenesis	GO:0060993	0.0438005
	lateral sprouting from an epithelium	GO:0060601	0.0370289
	leukemia inhibitory factor signaling pathway	GO:0048861	0.0319679
	leukocyte activation	GO:0045321	3.24276e-06
	leukocyte cell-cell adhesion	GO:0007159	0.00059519
	leukocyte differentiation	GO:0002521	0.000251583
	leukocyte mediated immunity	GO:0002443	0.0135418
	leukocyte proliferation	GO:0070661	0.00251314
	lipid biosynthetic process	GO:0008610	0.0226369
	lipid catabolic process	GO:0016042	0.00412882
	lipid metabolic process	GO:0006629	0.000294944
	liver development	GO:0001889	0.036481
	localization	GO:0051179	1.61e-12
	localization of cell	GO:0051674	2.61e-07
	locomotion	GO:0040011	8.62e-09
	lymphocyte activation	GO:0046649	0.000236854
	lymphocyte differentiation	GO:0030098	0.0174148
	lymphocyte proliferation	GO:0046651	0.00629331
	lysosome organization	GO:0007040	0.045081
	lytic vacuole organization	GO:0080171	0.045081
	macromolecule biosynthetic process	GO:0009059	0.0118131
	macromolecule localization	GO:0033036	0.00847207
	macromolecule modification	GO:0043412	0.00516188
	maintenance of location	GO:0051235	0.0399105
	maintenance of protein location in nucleus	GO:0051457	0.0242108
	male gonad development	GO:0008584	0.0464648
	mammary gland alveolus development	GO:0060749	0.00248191
	mammary gland development	GO:0030879	0.0478068
	mammary gland lobule development	GO:0061377	0.00248191
	MAPK cascade	GO:0000165	0.000536059
	membrane organization	GO:0061024	0.0230269
	mesenchymal cell differentiation	GO:0048762	0.0158066
	mesenchyme development	GO:0060485	0.0443423
	metal ion homeostasis	GO:0055065	0.00229502
	metal ion transport	GO:0030001	0.0262921
	metanephros development	GO:0001656	0.0226369
	MHC class II protein complex assembly	GO:0002399	0.0166675
	MHC protein complex assembly	GO:0002396	0.000899108
	microtubule organizing center localization	GO:0061842	0.00910599
	microvillus assembly	GO:0030033	0.0166675
	microvillus organization	GO:0032528	0.00976194
	mitochondrial membrane organization	GO:0007006	0.00572856
	mitochondrial transport	GO:0006839	0.00901007
	mitochondrion organization	GO:0007005	0.018705
	modulation of chemical synaptic transmission	GO:0050804	0.0245486
	molting cycle	GO:0042303	0.0166675
	molting cycle process	GO:0022404	0.0022377
	monocarboxylic acid metabolic process	GO:0032787	0.000924551
	mononuclear cell differentiation	GO:1903131	0.00553176
	mononuclear cell proliferation	GO:0032943	0.00553176
	monosaccharide metabolic process	GO:0005996	0.000712424
	morphogenesis of a polarized epithelium	GO:0001738	0.0106135
	morphogenesis of an epithelium	GO:0002009	2.99753e-05
	morphogenesis of embryonic epithelium	GO:0016331	0.0235741
	movement of cell or subcellular component	GO:0006928	1.48e-11
	mRNA transcription	GO:0009299	0.00371211
	multi-multicellular organism process	GO:0044706	0.0456399
	multicellular organism development	GO:0007275	5.09e-14
	multicellular organism growth	GO:0035264	0.0289422
	multicellular organismal homeostasis	GO:0048871	1.33797e-06
	multicellular organismal process	GO:0032501	0.00591161
	muscle structure development	GO:0061061	0.0406362
	myeloid cell differentiation	GO:0030099	3.02038e-06
	myeloid cell homeostasis	GO:0002262	0.00707068
	myeloid leukocyte activation	GO:0002274	0.0341409
	myeloid leukocyte differentiation	GO:0002573	0.0388381
	NAD metabolic process	GO:0019674	0.00305325
	NADH metabolic process	GO:0006734	0.00305325
	negative regulation of apoptotic process	GO:0043066	5.67e-09
	negative regulation of apoptotic signaling pathway	GO:2001234	0.00219693
	negative regulation of axon extension	GO:0030517	0.0216452
	negative regulation of axonogenesis	GO:0050771	0.00793677
	negative regulation of biological process	GO:0048519	0.000159231
	negative regulation of carbohydrate metabolic process	GO:0045912	0.00516188
	negative regulation of catabolic process	GO:0009895	0.0214336
	negative regulation of catalytic activity	GO:0043086	0.0285649
	negative regulation of cell adhesion	GO:0007162	0.0138514
	negative regulation of cell communication	GO:0010648	0.00537505
	negative regulation of cell death	GO:0060548	6.9e-10
	negative regulation of cell development	GO:0010721	6.47064e-05
	negative regulation of cell differentiation	GO:0045596	1.80846e-06
	negative regulation of cell growth	GO:0030308	0.00260346
	negative regulation of cell migration	GO:0030336	0.00687557
	negative regulation of cell motility	GO:2000146	0.00537505
	negative regulation of cell population proliferation	GO:0008285	0.00687557
	negative regulation of cell projection organization	GO:0031345	0.000179782
	negative regulation of cellular carbohydrate metabolic process	GO:0010677	0.037366
	negative regulation of cellular component movement	GO:0051271	0.00327929
	negative regulation of cellular component organization	GO:0051129	0.000333475
	negative regulation of cellular metabolic process	GO:0031324	0.0099481
	negative regulation of cellular process	GO:0048523	2.8e-10
	negative regulation of developmental process	GO:0051093	0.000131151
	negative regulation of extrinsic apoptotic signaling pathway in absence of ligand	GO:2001240	0.0244301
	negative regulation of gene silencing	GO:0060969	0.049674
	negative regulation of gene silencing by miRNA	GO:0060965	0.0166675
	negative regulation of gene silencing by RNA	GO:0060967	0.0110265
	negative regulation of glycolytic process	GO:0045820	0.025067
	negative regulation of growth	GO:0045926	7.80199e-05
	negative regulation of immune system process	GO:0002683	0.0178579
	negative regulation of inclusion body assembly	GO:0090084	0.0223361
	negative regulation of intrinsic apoptotic signaling pathway	GO:2001243	0.0432946
	negative regulation of locomotion	GO:0040013	0.00255312
	negative regulation of lymphocyte migration	GO:2000402	0.0378261
	negative regulation of microglial cell activation	GO:1903979	0.0160214
	negative regulation of mitochondrial outer membrane permeabilization involved in apoptotic signaling pathway	GO:1901029	0.00498697
	negative regulation of molecular function	GO:0044092	0.0359294
	negative regulation of morphogenesis of an epithelium	GO:1905331	0.0319679
	negative regulation of multicellular organismal process	GO:0051241	0.037366
	negative regulation of nervous system development	GO:0051961	0.00097687
	negative regulation of neurogenesis	GO:0050768	0.000817739
	negative regulation of neuron apoptotic process	GO:0043524	5.49299e-05
	negative regulation of neuron death	GO:1901215	3.94463e-06
	negative regulation of neuron projection development	GO:0010977	0.00050601
	negative regulation of nitrogen compound metabolic process	GO:0051172	0.0430891
	negative regulation of nucleic acid-templated transcription	GO:1903507	0.0168179
	negative regulation of nucleobase-containing compound metabolic process	GO:0045934	0.0340825
	negative regulation of phosphate metabolic process	GO:0045936	0.0479966
	negative regulation of phosphorylation	GO:0042326	0.0376372
	negative regulation of posttranscriptional gene silencing	GO:0060149	0.0110265
	negative regulation of pri-miRNA transcription by RNA polymerase II	GO:1902894	0.0258149
	negative regulation of production of miRNAs involved in gene silencing by miRNA	GO:1903799	0.0378261
	negative regulation of programmed cell death	GO:0043069	3.29e-09
	negative regulation of prostatic bud formation	GO:0060686	0.0212965
	negative regulation of protein export from nucleus	GO:0046826	0.0204068
	negative regulation of protein modification process	GO:0031400	0.0163065
	negative regulation of protein ubiquitination	GO:0031397	0.0303024
	negative regulation of proteolysis involved in cellular protein catabolic process	GO:1903051	0.0334856
	negative regulation of response to stimulus	GO:0048585	8.24912e-05
	negative regulation of response to wounding	GO:1903035	0.00745653
	negative regulation of RNA biosynthetic process	GO:1902679	0.0151736
	negative regulation of RNA metabolic process	GO:0051253	0.0264106
	negative regulation of signal transduction	GO:0009968	0.00667898
	negative regulation of signal transduction in absence of ligand	GO:1901099	0.0244301
	negative regulation of signaling	GO:0023057	0.00498697
	negative regulation of smooth muscle cell differentiation	GO:0051151	0.0473315
	negative regulation of transcription, DNA-templated	GO:0045892	0.0189928
	negative regulation of transferase activity	GO:0051348	0.0469718
	negative regulation of vascular permeability	GO:0043116	0.037366
	negative regulation of wound healing	GO:0061045	0.0450527
	nephron development	GO:0072006	0.014763
	nerve development	GO:0021675	0.0223361
	nervous system development	GO:0007399	5.56e-09
	neural crest cell development	GO:0014032	0.0448274
	neural crest cell differentiation	GO:0014033	0.0342392
	neurogenesis	GO:0022008	4.3e-09
	neuron apoptotic process	GO:0051402	0.00025498
	neuron death	GO:0070997	6.47064e-05
	neuron development	GO:0048666	9.1e-08
	neuron differentiation	GO:0030182	3.64e-08
	neuron projection development	GO:0031175	2.14e-08
	neuron projection fasciculation	GO:0106030	0.0166675
	neuron projection guidance	GO:0097485	8.08156e-06
	neuron projection morphogenesis	GO:0048812	1.27346e-06
	neuron projection regeneration	GO:0031102	0.032914
	NIK/NF-kappaB signaling	GO:0038061	0.0331226
	nitrogen compound transport	GO:0071705	0.010921
	Notch signaling pathway	GO:0007219	0.0223361
	nucleic acid-templated transcription	GO:0097659	0.0264944
	nucleobase-containing compound biosynthetic process	GO:0034654	0.025433
	nucleobase-containing small molecule metabolic process	GO:0055086	0.0022377
	nucleoside diphosphate metabolic process	GO:0009132	0.000774281
	nucleoside diphosphate phosphorylation	GO:0006165	0.000201131
	nucleoside phosphate metabolic process	GO:0006753	0.000795191
	nucleoside triphosphate biosynthetic process	GO:0009142	0.0226369
	nucleoside triphosphate metabolic process	GO:0009141	0.0321761
	nucleotide metabolic process	GO:0009117	0.00126398
	nucleotide phosphorylation	GO:0046939	0.000323263
	organelle localization	GO:0051640	0.0160214
	organelle organization	GO:0006996	6.94614e-05
	organic acid catabolic process	GO:0016054	0.00132008
	organic acid metabolic process	GO:0006082	1.33797e-06
	organic cyclic compound biosynthetic process	GO:1901362	0.00100111
	organic hydroxy compound biosynthetic process	GO:1901617	0.000795191
	organic hydroxy compound metabolic process	GO:1901615	1.4106e-06
	organic substance biosynthetic process	GO:1901576	1.99026e-05
	organic substance catabolic process	GO:1901575	3.5426e-06
	organic substance transport	GO:0071702	0.0178579
	organonitrogen compound biosynthetic process	GO:1901566	0.00456738
	organonitrogen compound catabolic process	GO:1901565	0.000312903
	organonitrogen compound metabolic process	GO:1901564	4.6e-12
	organophosphate biosynthetic process	GO:0090407	0.0156733
	organophosphate metabolic process	GO:0019637	1.58851e-05
	ossification	GO:0001503	0.00393473
	osteoblast differentiation	GO:0001649	0.0110265
	oxidative phosphorylation	GO:0006119	0.0242108
	oxoacid metabolic process	GO:0043436	9.36e-07
	parasympathetic nervous system development	GO:0048486	0.037366
	peptide antigen assembly with MHC class II protein complex	GO:0002503	0.0166675
	peptide antigen assembly with MHC protein complex	GO:0002501	0.00248191
	peptidyl-amino acid modification	GO:0018193	0.0331007
	peptidyl-tyrosine modification	GO:0018212	1.01586e-05
	peptidyl-tyrosine phosphorylation	GO:0018108	1.18246e-05
	phagocytosis	GO:0006909	0.0113821
	phosphate-containing compound metabolic process	GO:0006796	1.48e-11
	phosphatidylinositol-mediated signaling	GO:0048015	0.00371211
	phosphorus metabolic process	GO:0006793	9.58e-12
	phosphorylation	GO:0016310	4.15e-09
	plasma membrane bounded cell projection morphogenesis	GO:0120039	1.4927e-06
	plasma membrane bounded cell projection organization	GO:0120036	7.08e-08
	platelet activating factor metabolic process		0.0160214
	platelet-derived growth factor receptor signaling pathway	GO:0048008	0.0318365
	polyamine biosynthetic process	GO:0006596	0.0378261
	polysaccharide metabolic process	GO:0005976	0.0192231
	positive chemotaxis	GO:0050918	0.0119673
	positive regulation of adaptive immune response	GO:0002821	0.0107406
	positive regulation of adaptive immune response based on somatic recombination of immune receptors built from immunoglobulin superfamily domains	GO:0002824	0.00910599
	positive regulation of apoptotic process	GO:0043065	1.4774e-05
	positive regulation of ATP metabolic process	GO:1903580	0.0345252
	positive regulation of B cell proliferation	GO:0030890	0.00232882
	positive regulation of binding	GO:0051099	0.0156733
	positive regulation of biological process	GO:0048518	8.23e-15
	positive regulation of biomineralization	GO:0110151	0.0416084
	positive regulation of bone mineralization	GO:0030501	0.0245486
	positive regulation of catabolic process	GO:0009896	0.00284813
	positive regulation of catalytic activity	GO:0043085	1.12623e-05
	positive regulation of cell activation	GO:0050867	2.99753e-05
	positive regulation of cell adhesion	GO:0045785	2.93875e-06
	positive regulation of cell communication	GO:0010647	4.61e-07
	positive regulation of cell death	GO:0010942	1.43672e-05
	positive regulation of cell development	GO:0010720	0.00037272
	positive regulation of cell differentiation	GO:0045597	4.87214e-06
	positive regulation of cell migration	GO:0030335	5.00572e-05
	positive regulation of cell motility	GO:2000147	4.6907e-05
	positive regulation of cell population proliferation	GO:0008284	1.3358e-05
	positive regulation of cell projection organization	GO:0031346	0.00305325
	positive regulation of cell-cell adhesion	GO:0022409	0.000105946
	positive regulation of cell-substrate adhesion	GO:0010811	0.0428145
	positive regulation of cellular catabolic process	GO:0031331	0.0076473
	positive regulation of cellular component biogenesis	GO:0044089	0.00100111
	positive regulation of cellular component movement	GO:0051272	1.12623e-05
	positive regulation of cellular component organization	GO:0051130	2.20959e-06
	positive regulation of cellular metabolic process	GO:0031325	4.68e-07
	positive regulation of cellular process	GO:0048522	8.23e-15
	positive regulation of cellular protein catabolic process	GO:1903364	0.0305192
	positive regulation of cellular protein metabolic process	GO:0032270	2.54e-07
	positive regulation of chemotaxis	GO:0050921	0.0308805
	positive regulation of cysteine-type endopeptidase activity	GO:2001056	0.00255312
	positive regulation of cysteine-type endopeptidase activity involved in apoptotic process	GO:0043280	0.000795191
	positive regulation of cytokine production	GO:0001819	0.000565144
	positive regulation of cytokine production involved in immune response	GO:0002720	0.0245486
	positive regulation of developmental process	GO:0051094	6.76e-07
	positive regulation of DNA binding	GO:0043388	0.0318365
	positive regulation of DNA damage response, signal transduction by p53 class mediator	GO:0043517	0.025067
	positive regulation of DNA-binding transcription factor activity	GO:0051091	0.00173136
	positive regulation of endopeptidase activity	GO:0010950	0.00211358
	positive regulation of epithelial cell proliferation	GO:0050679	0.0473315
	positive regulation of ERK1 and ERK2 cascade	GO:0070374	0.0107406
	positive regulation of fever generation	GO:0031622	0.0440198
	positive regulation of fibroblast proliferation	GO:0048146	0.0287543
	positive regulation of gene expression	GO:0010628	5.45493e-06
	positive regulation of glial cell differentiation	GO:0045687	0.037366
	positive regulation of hemopoiesis	GO:1903708	0.00793677
	positive regulation of histone acetylation	GO:0035066	0.049674
	positive regulation of hydrolase activity	GO:0051345	0.00164384
	positive regulation of I-kappaB kinase/NF-kappaB signaling	GO:0043123	0.0245486
	positive regulation of immune effector process	GO:0002699	0.00456738
	positive regulation of immune response	GO:0050778	0.0499265
	positive regulation of immune system process	GO:0002684	8.72642e-05
	positive regulation of insulin secretion involved in cellular response to glucose stimulus	GO:0035774	0.0482287
	positive regulation of interleukin-8 production	GO:0032757	0.0444486
	positive regulation of intracellular signal transduction	GO:1902533	1.08175e-05
	positive regulation of JNK cascade	GO:0046330	0.0121205
	positive regulation of JUN kinase activity	GO:0043507	0.037366
	positive regulation of kinase activity	GO:0033674	0.000952221
	positive regulation of leukocyte activation	GO:0002696	1.23737e-05
	positive regulation of leukocyte cell-cell adhesion	GO:1903039	0.000618684
	positive regulation of leukocyte degranulation	GO:0043302	0.0330388
	positive regulation of leukocyte differentiation	GO:1902107	0.00793677
	positive regulation of leukocyte mediated immunity	GO:0002705	0.0478068
	positive regulation of leukocyte migration	GO:0002687	0.0251893
	positive regulation of leukocyte proliferation	GO:0070665	0.000618684
	positive regulation of lipid biosynthetic process	GO:0046889	0.0448274
	positive regulation of locomotion	GO:0040017	5.01398e-05
	positive regulation of lymphocyte activation	GO:0051251	0.000101336
	positive regulation of lymphocyte proliferation	GO:0050671	0.00097687
	positive regulation of macromolecule metabolic process	GO:0010604	7.77e-09
	positive regulation of macrophage differentiation	GO:0045651	0.00371211
	positive regulation of MAP kinase activity	GO:0043406	0.00793677
	positive regulation of MAPK cascade	GO:0043410	0.00028315
	positive regulation of membrane protein ectodomain proteolysis	GO:0051044	0.0166675
	positive regulation of metabolic process	GO:0009893	2.56e-10
	positive regulation of molecular function	GO:0044093	4.07e-07
	positive regulation of mononuclear cell proliferation	GO:0032946	0.00059519
	positive regulation of multicellular organismal process	GO:0051240	1.12623e-05
	positive regulation of nervous system development	GO:0051962	0.00926401
	positive regulation of neurogenesis	GO:0050769	0.0160214
	positive regulation of neuron projection development	GO:0010976	0.0130822
	positive regulation of NF-kappaB transcription factor activity	GO:0051092	0.00350149
	positive regulation of NIK/NF-kappaB signaling	GO:1901224	0.000817739
	positive regulation of nitrogen compound metabolic process	GO:0051173	6.55567e-06
	positive regulation of nucleic acid-templated transcription	GO:1903508	0.0352786
	positive regulation of organelle organization	GO:0010638	0.00793677
	positive regulation of ossification	GO:0045778	0.0345252
	positive regulation of peptidase activity	GO:0010952	0.000817739
	positive regulation of peptidyl-lysine acetylation	GO:2000758	0.0122328
	positive regulation of peptidyl-tyrosine phosphorylation	GO:0050731	0.00175267
	positive regulation of phosphate metabolic process	GO:0045937	2.9593e-06
	positive regulation of phosphorus metabolic process	GO:0010562	2.9593e-06
	positive regulation of phosphorylation	GO:0042327	2.20959e-06
	positive regulation of production of molecular mediator of immune response	GO:0002702	0.00910599
	positive regulation of programmed cell death	GO:0043068	1.99026e-05
	positive regulation of prostaglandin secretion	GO:0032308	0.0223361
	positive regulation of protein autophosphorylation	GO:0031954	0.0302691
	positive regulation of protein catabolic process	GO:0045732	0.000924551
	positive regulation of protein kinase activity	GO:0045860	0.032526
	positive regulation of protein kinase C signaling	GO:0090037	0.0114825
	positive regulation of protein metabolic process	GO:0051247	8.78e-08
	positive regulation of protein modification process	GO:0031401	0.000220959
	positive regulation of protein phosphorylation	GO:0001934	7.80199e-05
	positive regulation of protein serine/threonine kinase activity	GO:0071902	0.013994
	positive regulation of protein-containing complex assembly	GO:0031334	0.0395687
	positive regulation of proteolysis	GO:0045862	4.82656e-06
	positive regulation of regulated secretory pathway	GO:1903307	0.0112046
	positive regulation of response to external stimulus	GO:0032103	0.0127441
	positive regulation of response to stimulus	GO:0048584	2.94e-08
	positive regulation of RNA biosynthetic process	GO:1902680	0.037366
	positive regulation of RNA metabolic process	GO:0051254	0.0355099
	positive regulation of signal transduction	GO:0009967	7.08e-08
	positive regulation of signal transduction by p53 class mediator	GO:1901798	0.0433145
	positive regulation of signaling	GO:0023056	3.69e-07
	positive regulation of small molecule metabolic process	GO:0062013	0.0242108
	positive regulation of smooth muscle cell proliferation	GO:0048661	0.0331226
	positive regulation of steroid biosynthetic process	GO:0010893	0.0253113
	positive regulation of T cell activation	GO:0050870	0.000439813
	positive regulation of T cell differentiation	GO:0045582	0.0499265
	positive regulation of transcription, DNA-templated	GO:0045893	0.0352786
	positive regulation of transferase activity	GO:0051347	0.001118
	positive regulation of transport	GO:0051050	0.00199337
	positive regulation of tumor necrosis factor production	GO:0032760	0.0166675
	positive regulation of tumor necrosis factor superfamily cytokine production	GO:1903557	0.00910599
	positive regulation of vascular endothelial growth factor production	GO:0010575	0.038837
	post-embryonic animal morphogenesis	GO:0009886	0.00807758
	post-embryonic animal organ development	GO:0048569	0.0019739
	post-embryonic animal organ morphogenesis	GO:0048563	0.0160214
	post-embryonic development	GO:0009791	0.0344685
	pri-miRNA transcription by RNA polymerase II	GO:0061614	0.00516188
	primary metabolic process	GO:0044238	0.0439881
	process utilizing autophagic mechanism	GO:0061919	0.0191083
	production of molecular mediator of immune response	GO:0002440	0.00957513
	production of small RNA involved in gene silencing by RNA	GO:0070918	0.0430891
	programmed cell death	GO:0012501	4.11e-13
	prostaglandin secretion	GO:0032310	0.0378261
	prostate gland development	GO:0030850	0.0330388
	prostate gland epithelium morphogenesis	GO:0060740	0.0433145
	prostate gland morphogenesis	GO:0060512	0.0302691
	prostatic bud formation	GO:0060513	0.0114825
	protection from natural killer cell mediated cytotoxicity	GO:0042270	0.00140685
	protein autoprocessing	GO:0016540	0.0433145
	protein catabolic process	GO:0030163	0.0356994
	protein kinase C signaling	GO:0070528	0.0184426
	protein localization	GO:0008104	0.00195423
	protein localization to cell periphery	GO:1990778	0.0278091
	protein localization to nucleus	GO:0034504	0.0388381
	protein localization to plasma membrane	GO:0072659	0.0300504
	protein metabolic process	GO:0019538	1.5e-07
	protein modification process	GO:0036211	0.000536059
	protein phosphorylation	GO:0006468	2.64062e-06
	protein stabilization	GO:0050821	0.00229502
	protein transport	GO:0015031	0.0102479
	protein-containing complex assembly	GO:0065003	0.000899108
	protein-containing complex subunit organization	GO:0043933	0.00190461
	proteolysis	GO:0006508	0.000302393
	proton transmembrane transport	GO:1902600	0.00195423
	purine nucleoside diphosphate metabolic process	GO:0009135	0.00050601
	purine nucleoside triphosphate biosynthetic process	GO:0009145	0.0390111
	purine nucleotide metabolic process	GO:0006163	0.0043537
	purine ribonucleoside diphosphate metabolic process	GO:0009179	0.00050601
	purine ribonucleoside triphosphate biosynthetic process	GO:0009206	0.0340825
	purine ribonucleotide metabolic process	GO:0009150	0.00180384
	purine-containing compound metabolic process	GO:0072521	0.00225516
	pyruvate metabolic process	GO:0006090	7.80199e-05
	reactive oxygen species metabolic process	GO:0072593	0.0171172
	regeneration	GO:0031099	0.0019739
	regulation of actin cytoskeleton organization	GO:0032956	0.0192231
	regulation of actin filament-based process	GO:0032970	0.00591161
	regulation of adaptive immune response	GO:0002819	0.00707068
	regulation of adaptive immune response based on somatic recombination of immune receptors built from immunoglobulin superfamily domains	GO:0002822	0.014462
	regulation of anatomical structure morphogenesis	GO:0022603	3.53e-08
	regulation of animal organ morphogenesis	GO:2000027	0.0338656
	regulation of apoptotic process	GO:0042981	4.24e-11
	regulation of apoptotic signaling pathway	GO:2001233	0.000305545
	regulation of autophagy	GO:0010506	0.00184977
	regulation of axonogenesis	GO:0050770	0.000159231
	regulation of B cell proliferation	GO:0030888	0.0334856
	regulation of binding	GO:0051098	0.00553176
	regulation of biological process	GO:0050789	0.0212965
	regulation of biological quality	GO:0065008	1.18e-16
	regulation of blood coagulation	GO:0030193	0.0448274
	regulation of body fluid levels	GO:0050878	0.00371211
	regulation of bone mineralization	GO:0030500	0.0258149
	regulation of carbohydrate catabolic process	GO:0043470	0.00667898
	regulation of carbohydrate metabolic process	GO:0006109	0.0011755
	regulation of catabolic process	GO:0009894	4.543e-05
	regulation of catalytic activity	GO:0050790	1.62e-07
	regulation of cell activation	GO:0050865	2.20406e-05
	regulation of cell adhesion	GO:0030155	5.1e-09
	regulation of cell communication	GO:0010646	4.11e-13
	regulation of cell cycle	GO:0051726	0.0298681
	regulation of cell death	GO:0010941	8.14e-12
	regulation of cell development	GO:0060284	2.47e-07
	regulation of cell differentiation	GO:0045595	5.72e-11
	regulation of cell growth	GO:0001558	0.00109199
	regulation of cell junction assembly	GO:1901888	0.00412882
	regulation of cell migration	GO:0030334	8.01e-07
	regulation of cell morphogenesis	GO:0022604	0.000179782
	regulation of cell motility	GO:2000145	3.38e-07
	regulation of cell population proliferation	GO:0042127	1.04e-08
	regulation of cell projection organization	GO:0031344	3.33351e-05
	regulation of cell shape	GO:0008360	0.00725075
	regulation of cell size	GO:0008361	0.0102479
	regulation of cell-cell adhesion	GO:0022407	2.351e-05
	regulation of cell-substrate adhesion	GO:0010810	0.0107406
	regulation of cellular carbohydrate metabolic process	GO:0010675	0.00412882
	regulation of cellular catabolic process	GO:0031329	0.000182957
	regulation of cellular component biogenesis	GO:0044087	5.39e-07
	regulation of cellular component movement	GO:0051270	7.35e-08
	regulation of cellular component organization	GO:0051128	1.5e-12
	regulation of cellular component size	GO:0032535	0.0370289
	regulation of cellular localization	GO:0060341	0.0135418
	regulation of cellular metabolic process	GO:0031323	4.78037e-06
	regulation of cellular process	GO:0050794	2.75883e-05
	regulation of cellular protein catabolic process	GO:1903362	0.0254872
	regulation of cellular protein metabolic process	GO:0032268	3.3752e-05
	regulation of cellular response to stress	GO:0080135	0.002351
	regulation of cysteine-type endopeptidase activity	GO:2000116	0.000899108
	regulation of cysteine-type endopeptidase activity involved in apoptotic process	GO:0043281	0.000439813
	regulation of cytokine production involved in immune response	GO:0002718	0.0379194
	regulation of cytoskeleton organization	GO:0051493	0.0101162
	regulation of developmental growth	GO:0048638	0.036481
	regulation of developmental process	GO:0050793	5.72e-13
	regulation of DNA damage response, signal transduction by p53 class mediator	GO:0043516	0.0122328
	regulation of DNA-binding transcription factor activity	GO:0051090	0.00253433
	regulation of endopeptidase activity	GO:0052548	0.0102479
	regulation of epidermal growth factor-activated receptor activity	GO:0007176	0.0271503
	regulation of epithelial cell proliferation	GO:0050678	0.00350149
	regulation of ERK1 and ERK2 cascade	GO:0070372	0.000375507
	regulation of establishment of protein localization	GO:0070201	0.0119673
	regulation of extent of cell growth	GO:0061387	0.025067
	regulation of fibroblast proliferation	GO:0048145	0.00957513
	regulation of generation of precursor metabolites and energy	GO:0043467	0.00782218
	regulation of germinal center formation	GO:0002634	0.0160214
	regulation of glucose metabolic process	GO:0010906	0.0024976
	regulation of glycolytic process	GO:0006110	0.0148774
	regulation of growth	GO:0040008	3.78454e-05
	regulation of GTP binding	GO:1904424	0.0378261
	regulation of GTPase activity	GO:0043087	0.0376372
	regulation of guanyl-nucleotide exchange factor activity	GO:1905097	0.0319679
	regulation of hemopoiesis	GO:1903706	0.000131151
	regulation of hormone levels	GO:0010817	0.00610356
	regulation of hydrolase activity	GO:0051336	7.41306e-05
	regulation of I-kappaB kinase/NF-kappaB signaling	GO:0043122	0.0275437
	regulation of immune effector process	GO:0002697	0.018705
	regulation of immune response	GO:0050776	0.0274283
	regulation of immune system process	GO:0002682	2.70619e-06
	regulation of inclusion body assembly	GO:0090083	0.0258149
	regulation of insulin secretion involved in cellular response to glucose stimulus	GO:0061178	0.0334856
	regulation of intracellular protein transport	GO:0033157	0.0331007
	regulation of intracellular signal transduction	GO:1902531	5.22e-10
	regulation of intrinsic apoptotic signaling pathway	GO:2001242	0.014763
	regulation of intrinsic apoptotic signaling pathway by p53 class mediator	GO:1902253	0.049674
	regulation of ion transmembrane transport	GO:0034765	0.0438787
	regulation of ion transmembrane transporter activity	GO:0032412	0.0132291
	regulation of ion transport	GO:0043269	0.0480886
	regulation of JNK cascade	GO:0046328	0.0356994
	regulation of JUN kinase activity	GO:0043506	0.0228973
	regulation of kinase activity	GO:0043549	1.43672e-05
	regulation of leukocyte activation	GO:0002694	0.000131151
	regulation of leukocyte cell-cell adhesion	GO:1903037	0.00219693
	regulation of leukocyte differentiation	GO:1902105	0.00943682
	regulation of leukocyte mediated immunity	GO:0002703	0.0228973
	regulation of leukocyte migration	GO:0002685	0.0146243
	regulation of leukocyte proliferation	GO:0070663	0.00236752
	regulation of localization	GO:0032879	1.3e-09
	regulation of locomotion	GO:0040012	6.76e-07
	regulation of lymphocyte activation	GO:0051249	0.00260346
	regulation of lymphocyte proliferation	GO:0050670	0.00725075
	regulation of macroautophagy	GO:0016241	0.0464648
	regulation of MAP kinase activity	GO:0043405	0.000565144
	regulation of MAPK cascade	GO:0043408	0.000198169
	regulation of membrane permeability	GO:0090559	0.00284813
	regulation of membrane protein ectodomain proteolysis	GO:0051043	0.0330388
	regulation of mitochondrial membrane permeability	GO:0046902	0.00629331
	regulation of mitochondrion organization	GO:0010821	0.000846902
	regulation of molecular function	GO:0065009	7.08e-08
	regulation of mononuclear cell migration	GO:0071675	0.0443724
	regulation of mononuclear cell proliferation	GO:0032944	0.00572856
	regulation of morphogenesis of a branching structure	GO:0060688	0.0416084
	regulation of morphogenesis of an epithelium	GO:1905330	0.038837
	regulation of multicellular organismal development	GO:2000026	1.57e-08
	regulation of multicellular organismal process	GO:0051239	7.29e-08
	regulation of muscle tissue development	GO:1901861	0.0428145
	regulation of myeloid cell differentiation	GO:0045637	0.00926401
	regulation of nervous system development	GO:0051960	7.80199e-05
	regulation of neural precursor cell proliferation	GO:2000177	0.0303024
	regulation of neurogenesis	GO:0050767	6.47064e-05
	regulation of neuron apoptotic process	GO:0043523	0.000131151
	regulation of neuron death	GO:1901214	2.351e-05
	regulation of neuron projection development	GO:0010975	2.15406e-05
	regulation of NIK/NF-kappaB signaling	GO:1901222	0.0443724
	regulation of nitrogen compound metabolic process	GO:0051171	0.000774281
	regulation of nucleic acid-templated transcription	GO:1903506	0.021793
	regulation of organelle organization	GO:0033043	8.08156e-06
	regulation of ossification	GO:0030278	0.0166142
	regulation of peptidase activity	GO:0052547	0.00807758
	regulation of peptidyl-tyrosine phosphorylation	GO:0050730	0.00097687
	regulation of pH	GO:0006885	0.0166675
	regulation of phagocytosis	GO:0050764	0.00253801
	regulation of phosphate metabolic process	GO:0019220	2.13e-07
	regulation of phosphatidylinositol 3-kinase signaling	GO:0014066	0.0285649
	regulation of phosphorus metabolic process	GO:0051174	2.13e-07
	regulation of phosphorylation	GO:0042325	2.63e-08
	regulation of plasma membrane bounded cell projection organization	GO:0120035	5.01398e-05
	regulation of pri-miRNA transcription by RNA polymerase II	GO:1902893	0.00516188
	regulation of primary metabolic process	GO:0080090	0.000115049
	regulation of production of miRNAs involved in gene silencing by miRNA	GO:1903798	0.0433145
	regulation of production of molecular mediator of immune response	GO:0002700	0.0184426
	regulation of production of small RNA involved in gene silencing by RNA	GO:0070920	0.0224059
	regulation of programmed cell death	GO:0043067	3.09e-11
	regulation of prostaglandin secretion	GO:0032306	0.0370289
	regulation of prostatic bud formation	GO:0060685	0.00140685
	regulation of protein catabolic process	GO:0042176	0.00059519
	regulation of protein glycosylation	GO:0060049	0.0101162
	regulation of protein kinase activity	GO:0045859	0.000712424
	regulation of protein kinase C signaling	GO:0090036	0.00667898
	regulation of protein localization	GO:0032880	0.00553176
	regulation of protein metabolic process	GO:0051246	1.12623e-05
	regulation of protein modification process	GO:0031399	2.06385e-06
	regulation of protein phosphorylation	GO:0001932	1.33797e-06
	regulation of protein serine/threonine kinase activity	GO:0071900	0.00231749
	regulation of protein stability	GO:0031647	0.00305325
	regulation of protein transport	GO:0051223	0.00572856
	regulation of protein tyrosine kinase activity	GO:0061097	0.0142991
	regulation of protein-containing complex assembly	GO:0043254	0.0118131
	regulation of proteolysis	GO:0030162	9.66861e-05
	regulation of proteolysis involved in cellular protein catabolic process	GO:1903050	0.0440198
	regulation of reactive oxygen species metabolic process	GO:2000377	0.0274283
	regulation of regulatory T cell differentiation	GO:0045589	0.038837
	regulation of response to external stimulus	GO:0032101	0.0311333
	regulation of response to stimulus	GO:0048583	1.8e-11
	regulation of response to stress	GO:0080134	0.00207098
	regulation of response to wounding	GO:1903034	0.000743539
	regulation of RNA biosynthetic process	GO:2001141	0.021793
	regulation of RNA metabolic process	GO:0051252	0.0287543
	regulation of secretion	GO:0051046	0.0320721
	regulation of secretion by cell	GO:1903530	0.0379151
	regulation of signal transduction	GO:0009966	2.29e-12
	regulation of signal transduction by p53 class mediator	GO:1901796	0.00629331
	regulation of signaling	GO:0023051	5.09e-14
	regulation of SMAD protein signal transduction	GO:0060390	0.034951
	regulation of small GTPase mediated signal transduction	GO:0051056	0.00943682
	regulation of small molecule metabolic process	GO:0062012	0.0012921
	regulation of sodium ion transmembrane transport	GO:1902305	0.0340825
	regulation of sodium ion transmembrane transporter activity	GO:2000649	0.0439881
	regulation of sodium ion transport	GO:0002028	0.0440198
	regulation of stress-activated protein kinase signaling cascade	GO:0070302	0.0468994
	regulation of substrate adhesion-dependent cell spreading	GO:1900024	0.00847207
	regulation of synapse organization	GO:0050807	0.032526
	regulation of T cell activation	GO:0050863	0.00284813
	regulation of T cell differentiation	GO:0045580	0.0127441
	regulation of T cell proliferation	GO:0042129	0.0487921
	regulation of thymocyte apoptotic process	GO:0070243	0.0223361
	regulation of trans-synaptic signaling	GO:0099177	0.0259347
	regulation of transcription from RNA polymerase II promoter in response to stress	GO:0043618	0.0474031
	regulation of transcription, DNA-templated	GO:0006355	0.0239898
	regulation of transferase activity	GO:0051338	3.47438e-05
	regulation of transmembrane transport	GO:0034762	0.0425832
	regulation of transmembrane transporter activity	GO:0022898	0.0107406
	regulation of transport	GO:0051049	0.000405345
	regulation of transporter activity	GO:0032409	0.0438005
	regulation of vascular permeability	GO:0043114	0.0234458
	regulation of vesicle-mediated transport	GO:0060627	0.0216452
	regulation of Wnt signaling pathway	GO:0030111	0.00253801
	regulation of wound healing	GO:0061041	0.00412882
	regulatory T cell differentiation	GO:0045066	0.034951
	renal system development	GO:0072001	0.00258874
	renal system process	GO:0003014	0.0289422
	reproductive structure development	GO:0048608	0.00155489
	reproductive system development	GO:0061458	0.00201765
	respiratory system development	GO:0060541	0.0488121
	response to abiotic stimulus	GO:0009628	0.000618684
	response to activity	GO:0014823	0.0344685
	response to alcohol	GO:0097305	0.000159231
	response to amino acid	GO:0043200	0.0494699
	response to biotic stimulus	GO:0009607	0.00284813
	response to cadmium ion	GO:0046686	0.0340825
	response to calcium ion	GO:0051592	0.0480184
	response to chemical	GO:0042221	1.80846e-06
	response to corticosteroid	GO:0031960	0.0024976
	response to cytokine	GO:0034097	0.000119038
	response to decreased oxygen levels	GO:0036293	0.000743539
	response to endogenous stimulus	GO:0009719	7.36e-07
	response to epidermal growth factor	GO:0070849	0.0164606
	response to estradiol	GO:0032355	0.0308805
	response to ethanol	GO:0045471	0.0132291
	response to external biotic stimulus	GO:0043207	0.00476876
	response to external stimulus	GO:0009605	1.55e-08
	response to extracellular stimulus	GO:0009991	1.29101e-05
	response to fatty acid	GO:0070542	0.0334856
	response to glucocorticoid	GO:0051384	0.00168805
	response to growth factor	GO:0070848	0.000212921
	response to hormone	GO:0009725	2.99753e-05
	response to hydrogen peroxide	GO:0042542	0.000148132
	response to hypoxia	GO:0001666	0.000899108
	response to inorganic substance	GO:0010035	1.18538e-06
	response to ischemia	GO:0002931	0.0439881
	response to ketone	GO:1901654	0.00199337
	response to leukemia inhibitory factor	GO:1990823	0.0300504
	response to lipid	GO:0033993	2.7e-07
	response to lipoprotein particle	GO:0055094	0.0313756
	response to lithium ion	GO:0010226	0.0110265
	response to metal ion	GO:0010038	2.25355e-05
	response to nitrogen compound	GO:1901698	0.000143939
	response to nutrient	GO:0007584	0.000649049
	response to nutrient levels	GO:0031667	2.57409e-06
	response to organic cyclic compound	GO:0014070	2.04166e-05
	response to organic substance	GO:0010033	8.08e-13
	response to organonitrogen compound	GO:0010243	0.000201131
	response to other organism	GO:0051707	0.00456738
	response to oxidative stress	GO:0006979	0.000795191
	response to oxygen levels	GO:0070482	0.000405345
	response to oxygen-containing compound	GO:1901700	7.08e-08
	response to peptide	GO:1901652	0.0175629
	response to reactive oxygen species	GO:0000302	0.000649049
	response to retinoic acid	GO:0032526	0.00910599
	response to starvation	GO:0042594	0.00173136
	response to steroid hormone	GO:0048545	0.0012357
	response to stimulus	GO:0050896	6.08e-09
	response to stress	GO:0006950	5.77e-09
	response to Thyroglobulin triiodothyronine	GO:1904016	0.0212965
	response to wounding	GO:0009611	3.88e-07
	response to xenobiotic stimulus	GO:0009410	0.00610356
	retinoic acid metabolic process	GO:0042573	0.0313756
	rhythmic process	GO:0048511	0.000248161
	ribonucleoside diphosphate metabolic process	GO:0009185	0.000439813
	ribonucleoside triphosphate biosynthetic process	GO:0009201	0.0254872
	ribonucleotide metabolic process	GO:0009259	0.000471773
	ribose phosphate metabolic process	GO:0019693	0.000236854
	RNA biosynthetic process	GO:0032774	0.0257623
	salivary gland cavitation	GO:0060662	0.00553176
	secondary alcohol biosynthetic process	GO:1902653	0.00068093
	secondary alcohol metabolic process	GO:1902652	0.00168805
	secretion	GO:0046903	0.00957513
	sensory organ morphogenesis	GO:0090596	0.0334856
	sex differentiation	GO:0007548	0.0379194
	signal transduction	GO:0007165	0.00305325
	signal transduction by p53 class mediator	GO:0072331	0.000471773
	signal transduction in response to DNA damage	GO:0042770	0.0487921
	signaling	GO:0023052	0.000330479
	skeletal muscle organ development	GO:0060538	0.0428145
	skin development	GO:0043588	0.0138514
	skin epidermis development	GO:0098773	0.00262388
	small GTPase mediated signal transduction	GO:0007264	0.000565144
	small molecule biosynthetic process	GO:0044283	0.00393473
	small molecule catabolic process	GO:0044282	0.00019441
	small molecule metabolic process	GO:0044281	2.49e-11
	smooth muscle cell differentiation	GO:0051145	0.0392692
	smooth muscle cell proliferation	GO:0048659	0.0440198
	sodium ion transmembrane transport	GO:0035725	0.0385303
	sodium ion transport	GO:0006814	0.028678
	stem cell differentiation	GO:0048863	0.0473315
	steroid biosynthetic process	GO:0006694	0.0011755
	steroid metabolic process	GO:0008202	0.00350149
	sterol biosynthetic process	GO:0016126	2.86416e-05
	sterol metabolic process	GO:0016125	0.000131151
	stress response to copper ion	GO:1990169	0.0378261
	substrate adhesion-dependent cell spreading	GO:0034446	0.00553176
	sulfur compound metabolic process	GO:0006790	0.00650563
	supramolecular fiber organization	GO:0097435	0.040848
	synapse maturation	GO:0060074	0.0433145
	synapse organization	GO:0050808	0.0274283
	system development	GO:0048731	4.45e-13
	T cell activation	GO:0042110	0.00327929
	T cell differentiation	GO:0030217	0.0254872
	T cell proliferation	GO:0042098	0.00476876
	taurine transport		0.0204068
	taxis	GO:0042330	1.58851e-05
	telencephalon development	GO:0021537	0.00591161
	temperature homeostasis	GO:0001659	0.0269164
	terpenoid biosynthetic process	GO:0016114	0.0378261
	terpenoid metabolic process	GO:0006721	0.0297576
	thymocyte apoptotic process	GO:0070242	0.0166675
	tissue development	GO:0009888	4.25e-13
	tissue homeostasis	GO:0001894	0.000357582
	tissue morphogenesis	GO:0048729	0.000340604
	transcription, DNA-templated	GO:0006351	0.0319414
	transition metal ion homeostasis	GO:0055076	0.00412882
	transition metal ion transport	GO:0000041	0.0223361
	transmembrane receptor protein tyrosine kinase signaling pathway	GO:0007169	3.88029e-05
	transmembrane transport	GO:0055085	0.00211358
	transport	GO:0006810	1.24e-07
	transport across blood-brain barrier	GO:0150104	0.000846902
	tricarboxylic acid cycle	GO:0006099	0.000817739
	tube development	GO:0035295	3.63022e-05
	tube formation	GO:0035148	0.00168805
	tube lumen cavitation	GO:0060605	0.00553176
	tube morphogenesis	GO:0035239	0.000536059
	urogenital system development	GO:0001655	0.000186083
	vascular process in circulatory system	GO:0003018	0.00910599
	vascular transport	GO:0010232	0.00103058
	vasculature development	GO:0001944	0.001118
	vesicle-mediated transport	GO:0016192	0.00180384
	viral life cycle	GO:0019058	0.0304109
	viral process	GO:0016032	0.0274182
	Wnt signaling pathway	GO:0016055	1.3358e-05
	wound healing	GO:0042060	8.08156e-06

## Sheet: Table S5
	2082 DEGs (adjp <0.05) with coherent changes in both basal and secretory cells
		ALIEX vs. O1
		Basal		Secretory
	gene	log2FoldChange	adjp	log2FoldChange	adjp
	AAMDC	1.23286	0.00311675	0.602934	0.00688073
	AAR2	1.04919	0.0195026	1.07024	8.12756e-05
	AASDHPPT	-0.750633	0.0224971	-0.519033	0.015643
	ABCA10	1.24024	0.0347282	1.38096	0.000845463
	ABCA4	2.62635	6.24622e-05	1.35876	0.00228401
	ABCA9	2.35294	0.00871689	2.59229	4.92937e-06
	ABCB6	1.56914	7.98459e-05	1.67958	1.33074e-09
	ABHD14A	1.62133	0.000975547	1.80608	1.05236e-12
	ABHD14B	1.48328	1.24641e-06	1.54448	1.88654e-10
	ABHD3	1.19399	0.00110802	0.696714	0.00733302
	ABHD5	1.28035	0.00915588	0.675567	0.0239422
	ABHD6	-2.79857	1.39136e-13	-2.29756	3.21229e-06
	ABO	-1.40415	0.036118	-1.60126	0.000216515
	AC000065.1	-2.81908	9.25284e-05	-1.59028	0.0277796
	AC002429.2	-2.08756	0.0422878	-0.850098	0.0327829
	AC002460.2	4.78498	5.95756e-12	2.82232	8.51734e-09
	AC003965.2	-2.40539	0.00521288	-2.14794	3.285e-09
	AC004253.1	-2.19154	0.0217412	-1.32064	0.0332258
	AC004264.1	-4.17867	8.6333e-09	-5.26216	5.99561e-30
	AC004870.2	3.13345	0.00638194	2.54426	5.3062e-16
	AC005037.1	-1.52829	0.0462605	-1.18614	0.0015467
	AC005076.1	1.88076	0.00276774	1.7263	0.000549278
	AC005256.1	-2.83048	0.000191609	-6.04701	7.698e-21
	AC005736.1	1.97203	0.0358236	2.25916	2.30693e-07
	AC005753.2	6.86147	1.16266e-09	3.55343	2.10431e-17
	AC005753.3	2.33418	0.0423576	3.07362	7.49861e-07
	AC006141.1	-2.18852	0.00576726	-1.34683	0.00482484
	AC006230.1	-1.91797	0.000228408	-1.81002	2.27172e-09
	AC006333.2	-2.40281	2.34558e-05	-1.371	0.00040533
	AC006460.2	-1.59187	0.0111884	-2.50844	3.96621e-11
	AC007009.1	2.52056	4.3755e-05	1.73535	0.000632016
	AC007098.1	-2.0079	5.27623e-05	-0.936101	0.0120373
	AC007099.1	-4.12472	7.35025e-12	-5.66708	1.23605e-24
	AC007216.4	-1.90342	0.00165477	-1.71591	1.84174e-06
	AC007220.1	1.69463	0.0410543	2.95852	6.78735e-12
	AC007292.3	2.07711	0.00212588	2.37304	1.76442e-09
	AC007681.1	1.92002	0.049893	3.24054	1.32167e-12
	AC007785.1	-4.41045	8.96009e-05	-5.34974	1.51542e-07
	AC008114.1	2.42125	0.0178944	3.0132	1.61021e-06
	AC008397.1	-2.08303	0.0051948	-1.88874	0.00161612
	AC008443.1	-1.79618	0.00331752	-1.44664	5.77608e-05
	AC008467.1	2.20069	2.91952e-05	1.67099	6.15406e-05
	AC008667.1	3.45672	3.452e-06	3.19667	2.95477e-13
	AC008691.1	1.53632	0.0462736	4.6092	3.38291e-26
	AC008735.2	-2.67305	0.0158705	-2.72169	0.000206728
	AC009549.1	1.82538	0.00152628	2.23139	0.0112496
	AC010260.1	-1.41895	0.0422544	-1.90433	4.26799e-07
	AC010501.2	3.64449	0.000174017	4.04842	1.05831e-15
	AC010618.3	-1.26257	0.0211596	-1.15037	0.0024689
	AC010896.1	1.5535	0.0175959	1.48695	0.000148134
	AC010997.5	-4.01094	0.000388557	-3.60515	0.000163766
	AC011933.4	-2.00404	0.0410543	-1.89877	0.000133701
	AC012020.1	1.91291	0.0434798	2.37595	2.03326e-09
	AC012447.1	2.65216	8.3802e-07	2.03937	0.000551229
	AC012459.1	-1.33324	0.0462936	-1.82906	0.000260568
	AC015802.6	-1.39996	0.00571637	-1.73594	2.61675e-05
	AC015923.1	-1.94629	7.781e-05	-1.82784	2.73839e-08
	AC016821.1	1.36747	0.0343841	1.14979	1.55675e-06
	AC019117.2	2.28069	8.97946e-07	2.26246	3.81337e-05
	AC020916.1	-2.96619	8.40458e-14	-3.21971	7.21864e-26
	AC021683.2	2.53599	0.0223074	4.32153	1.35759e-05
	AC022031.2	2.16075	0.0348987	1.55444	0.026134
	AC022034.1	2.42662	0.000147878	0.992468	0.00190582
	AC022150.4	2.28323	0.0365379	2.09188	0.00199076
	AC022210.2	-3.24194	1.91809e-06	-2.27835	8.25064e-09
	AC022601.1	-2.21842	0.0371768	-2.48484	0.0050896
	AC023424.3	-1.84292	0.0012998	-2.55005	1.59925e-16
	AC023590.1	-1.08246	0.0221438	-1.7208	8.99515e-14
	AC024270.5	2.14878	0.00486505	2.23843	0.000163576
	AC024901.1	2.53537	0.00288595	2.39139	1.97286e-08
	AC025159.1	1.2226	0.0122074	0.792703	0.0285207
	AC026979.2	-1.96718	0.0466441	-2.3937	2.18181e-08
	AC027288.3	1.60157	0.0156095	2.11255	1.69253e-07
	AC027682.6	2.07529	0.0225972	3.01514	2.23945e-13
	AC036176.3	-1.78655	0.0169877	-1.96503	0.0118481
	AC046134.2	-1.25101	0.00847314	-1.02905	0.00040447
	AC053513.1	-3.0148	0.00248178	-1.75472	0.00104952
	AC064807.1	-1.43884	0.0310817	-0.89146	0.0418361
	AC068491.3	2.51275	0.00791439	2.57929	6.03065e-14
	AC068722.2	1.84686	0.0424835	2.12281	0.00178308
	AC068888.1	-1.42616	0.00279906	-0.981519	0.00101927
	AC069120.1	-2.63553	0.012762	-2.03227	0.0155283
	AC073270.2	2.92361	0.0149848	3.77703	5.40997e-09
	AC073569.2	1.69886	0.0313674	1.35537	0.000203413
	AC073896.2	1.24929	0.0382333	1.51171	0.000141002
	AC074212.1	-1.95021	0.0199988	-2.05311	4.08799e-07
	AC078820.1	-4.46282	7.64218e-05	-2.06597	0.0150754
	AC078820.2	-5.7638	3.09316e-07	-3.07493	0.000931439
	AC078923.1	-5.38916	5.43316e-76	-2.09066	3.27397e-10
	AC079163.2	2.17957	0.0488182	3.95119	5.18771e-33
	AC083837.1	2.10707	1.52177e-07	1.10345	0.0109806
	AC083855.2	1.99905	0.0369926	1.62759	0.00390676
	AC084864.1	2.17276	0.0322374	2.75161	0.00643762
	AC087521.2	-1.58751	0.0216847	-2.19826	3.2169e-06
	AC087612.1	2.61747	0.0155201	2.48659	0.0146688
	AC087741.1	2.91463	0.00204526	1.38804	0.000104377
	AC090004.2	-1.95591	0.0192805	-1.3464	0.0335698
	AC090115.1	1.51744	0.0446429	1.2278	0.00106728
	AC090527.1	4.20831	0.000139369	2.63528	4.37203e-05
	AC090559.1	2.11318	0.0236736	2.28748	0.000282899
	AC090709.1	-3.30888	0.00248178	-4.15052	2.62733e-05
	AC091887.1	1.51127	0.0315484	1.24096	0.00433372
	AC092115.3	1.18242	0.0491885	1.77227	4.06314e-07
	AC092153.1	1.82868	0.0215358	1.72754	0.00107723
	AC092338.3	-1.71219	0.00653098	-2.23338	1.60819e-07
	AC092364.1	2.32126	0.041117	3.87401	0.000292147
	AC092691.1	-3.35275	0.0019472	-3.13133	0.000738465
	AC093525.4	1.95965	0.0168249	1.27333	0.00875584
	AC097662.1	1.84695	0.0222941	1.26874	0.00221689
	AC099314.1	-2.54478	0.0412741	-3.83541	2.22208e-11
	AC099489.1	2.44376	3.61044e-05	1.94169	0.000155735
	AC104365.1	-3.64116	5.86464e-05	-3.97323	2.98467e-14
	AC104758.5	2.42009	0.0182748	2.88272	0.00198288
	AC104794.3	3.66947	3.06154e-07	2.87758	3.36634e-13
	AC105101.2	-3.12073	0.00556301	-2.70174	0.00254623
	AC107021.1	-2.40017	0.00519375	-2.09748	0.00938426
	AC108058.1	-2.91625	0.00207295	-3.30696	9.93207e-09
	AC108067.1	1.62495	0.00625385	1.60435	0.00520382
	AC109927.1	1.50834	0.039745	0.775298	0.0367644
	AC111198.1	-7.04574	4.21209e-10	-2.41104	0.00250417
	AC112196.1	-4.09315	0.000734563	-4.17131	4.90266e-13
	AC114812.2	-2.05114	0.00255056	-1.78427	0.000120014
	AC114956.3	-2.17574	0.0134672	-1.60267	0.000746182
	AC116099.1	2.94138	0.00573438	2.87672	0.0022306
	AC117834.1	-2.15757	0.0211849	-1.43404	0.0155908
	AC119674.1	2.19403	0.0128572	1.79528	8.97577e-06
	AC123912.1	2.82283	0.00133869	2.11127	0.00130264
	AC124798.1	2.18888	0.0472352	2.8531	0.000557603
	AC131571.1	-1.69805	0.0155201	-1.18662	0.0304783
	AC135178.6	1.97811	0.0474799	2.33439	0.0193861
	AC138028.6	2.39436	0.0197323	2.15964	0.0140468
	AC211433.1	-2.0459	0.0127078	-1.25286	0.012696
	AC239799.2	3.10531	2.12631e-06	1.46971	0.0206769
	AC243829.2	2.25115	0.0264595	5.17464	2.11306e-14
	AC244131.2	-5.06781	3.94178e-12	-3.61656	6.76417e-10
	AC245060.5	-3.55342	3.61307e-05	-3.08483	9.10875e-08
	AC253572.2	3.40237	2.0509e-07	1.81076	0.0195213
	ACAA2	2.34203	2.54356e-06	1.67385	3.63196e-08
	ACADL	4.39976	3.17492e-06	2.8677	0.000112563
	ACHE	2.96605	0.00055504	2.32015	0.000706208
	ACKR3	3.65065	5.52191e-05	2.03192	0.0128146
	ACOT4	1.76219	0.0412657	1.72038	0.000159453
	ACP1	-0.845902	0.0055703	-0.628314	0.00287618
	ACTB	1.62075	0.00107808	1.47629	5.92514e-07
	ACVR1	1.12412	0.000628893	0.572351	0.00741196
	ADAM28	1.31807	0.00149261	1.47314	2.42592e-10
	ADAM32	1.16613	0.0349407	1.88104	1.72133e-17
	ADAM8	1.26027	0.0107899	1.10305	0.000282912
	ADAMTS1	-2.74108	0.000194521	-1.84373	0.00707239
	ADAMTS14	-4.78948	2.08628e-13	-2.67992	1.11153e-07
	ADAMTS6	-4.29354	4.13423e-06	-2.31769	0.000374517
	ADAMTS9	2.42749	0.0266218	1.81867	0.013745
	ADAMTSL4	4.12233	4.08787e-12	3.68318	7.36659e-14
	ADARB2	-2.55404	0.0124112	-2.56111	6.28078e-07
	ADCK2	0.946415	0.0347624	0.686397	0.00778785
	ADGRG3	2.23241	0.00735127	2.7472	9.07113e-09
	ADGRL2	-1.39975	0.00693546	-1.84113	1.01646e-06
	ADGRL3	-3.28886	1.21895e-05	-2.84619	5.74995e-06
	ADH1C	6.91261	9.98291e-26	3.79383	2.6303e-104
	ADM	1.15629	0.00035657	1.35756	9.19033e-09
	AF107885.2	-1.88477	0.0494689	-1.47103	0.00962396
	AGR3	5.38969	6.57961e-12	3.46017	2.06254e-12
	AHCTF1	-1.43375	3.09302e-06	-0.823789	7.7277e-05
	AHCYL1	1.15946	0.00078048	0.823253	0.0058149
	AHRR	2.13394	0.000836802	1.17723	0.00345458
	AKAP1	1.02849	0.00165477	1.17091	2.86788e-05
	AKAP14	2.13425	0.0256959	2.05663	0.0395281
	AL031847.1	2.31714	0.0121561	1.49372	0.00867225
	AL031963.3	-2.04154	0.0424835	-2.51586	3.29304e-05
	AL035071.2	-1.55398	0.00796957	-1.96063	3.11992e-08
	AL035661.1	2.34463	1.40638e-06	0.804145	0.00339796
	AL078604.4	2.14186	0.0133464	2.19552	1.13176e-10
	AL109824.1	-1.71418	0.0301365	-1.75902	2.78388e-06
	AL109930.1	-0.970127	0.0425842	-1.75275	1.77615e-16
	AL117381.1	-1.98507	0.0113518	-2.6649	2.68458e-12
	AL122058.1	-3.11789	0.00508556	-1.65191	0.0387076
	AL132857.1	1.95138	0.000749569	0.997167	0.00109744
	AL137186.2	2.53309	0.0191452	1.79186	0.0281993
	AL138689.2	-2.50164	0.0382481	-2.50185	0.00116798
	AL139246.3	2.12877	0.028638	2.20229	0.0227504
	AL139317.5	1.50994	0.0163383	1.39099	5.05144e-05
	AL139383.1	2.80512	4.16385e-07	1.75005	2.65728e-05
	AL139807.1	-1.86965	0.00106642	-2.91096	1.35577e-07
	AL157938.2	-2.18382	0.00160652	-1.61976	2.06904e-05
	AL162458.1	-2.14388	0.0427481	-2.14129	4.53473e-05
	AL354733.3	-4.03965	0.000872168	-3.56679	9.50394e-08
	AL354953.1	1.95693	0.00915211	1.73214	0.00462475
	AL355312.4	5.90174	1.11035e-35	3.60969	1.83317e-29
	AL356234.2	2.11949	0.0438345	3.29496	1.04151e-18
	AL357153.2	3.40615	1.19898e-06	1.98015	6.18573e-08
	AL360012.1	2.63994	0.00221846	2.10669	0.00836293
	AL365295.1	1.08146	0.047979	2.50545	1.2796e-08
	AL390719.2	-1.54223	0.0378648	-2.14488	6.70438e-10
	AL391834.2	2.017	0.0330938	1.29677	0.040561
	AL391840.3	-1.54413	0.015744	-1.27138	0.00731309
	AL441992.1	-2.04474	5.98092e-05	-2.5807	6.75799e-29
	AL451137.2	2.3508	0.0400821	2.94682	1.23842e-09
	AL512598.1	-2.69961	0.0156095	-3.9811	4.87472e-05
	AL512662.2	2.44423	0.0366757	1.74125	0.00495563
	AL513166.1	2.11208	0.041986	1.42974	0.0456344
	AL513550.1	-1.53401	0.00706393	-0.752161	0.0395387
	AL590226.2	-2.40414	0.0223537	-2.87499	0.00125451
	AL592078.2	1.98562	0.0405916	2.74461	0.00289346
	AL627171.2	-2.22458	0.00015846	-2.08048	3.94472e-12
	AL645465.1	1.02241	0.0315687	1.88138	6.71392e-13
	AL731577.2	-1.29558	0.0448723	-0.892104	0.00350527
	ALDH1L1	4.11319	3.64999e-11	2.55449	9.82143e-20
	ALDH3B1	2.97146	5.22724e-13	2.52549	1.347e-14
	ALDH5A1	0.915456	0.0371023	1.38043	2.49596e-08
	ALDH6A1	1.24054	0.0119497	1.2443	6.96884e-06
	ALDH9A1	1.08415	0.000682571	0.961573	1.40271e-05
	ALG13-AS1	-2.05926	0.00323535	-2.36777	1.22508e-08
	ALG14	0.850897	0.0209534	0.734799	0.00544247
	ALG6	1.17667	0.00813814	1.27248	2.31944e-07
	ALOX15B	-1.16093	0.00585909	-3.28292	0.000207064
	ALPK3	1.58434	0.0259715	0.759592	0.0309411
	ALPL	2.33354	0.0466894	2.01983	0.00328445
	AMD1	-1.52676	9.77555e-07	-0.700964	0.00448099
	AMPD1	1.76908	0.0420359	3.32513	8.75333e-06
	AMTN	5.50381	1.14324e-06	1.87642	0.00425569
	AMZ2	0.713729	0.0394441	0.636458	0.0182886
	ANGPT2	-1.62688	0.0058643	-1.49347	0.00116193
	ANKH	1.14533	0.02388	0.919385	0.043459
	ANKRD1	5.22175	3.24533e-06	2.13259	0.0010816
	ANKRD13A	2.08592	2.96699e-07	1.37244	4.9395e-13
	ANKRD33B	2.14639	0.00730935	3.77772	1.14285e-11
	ANKRD34A	-2.15105	0.0492123	-3.25053	0.000569642
	ANKRD37	-1.53978	5.71399e-05	-1.22766	0.00267486
	ANKRD44	2.73221	2.5077e-05	2.08015	6.73246e-09
	ANKRD53	2.29113	0.032688	3.44198	4.88558e-10
	ANKRD9	1.2321	0.000737419	0.519985	0.0454138
	ANO1	-3.28152	0.00116748	-3.05347	5.54312e-06
	ANO10	1.16111	0.00127674	1.44946	2.41676e-08
	ANTKMT	-1.03374	0.0198135	-0.807876	0.00833146
	ANXA11	1.42107	8.2028e-07	0.503768	0.0327829
	ANXA4	1.18976	0.0162739	0.735774	0.0002292
	ANXA6	3.28354	0.000137944	1.85956	0.000797485
	AP000331.1	-1.9655	0.00412526	-2.11255	9.74679e-06
	AP000542.2	-3.00381	0.0151616	-5.30988	5.5296e-31
	AP000695.1	2.17712	0.00679281	2.04871	1.16349e-05
	AP000787.1	-1.8985	7.3009e-06	-1.41785	2.45949e-05
	AP001011.1	-2.13331	0.00110199	-1.63782	2.16735e-05
	AP001439.1	-2.09864	0.0460387	-2.19871	0.000585291
	AP001442.1	-1.52331	0.00465394	-1.92438	7.76246e-07
	AP001816.1	-0.9935	0.0448248	-0.801186	0.0263575
	AP002336.2	-1.33637	0.0119413	-1.64938	6.57773e-06
	AP003469.4	2.00456	0.0461604	1.65444	0.0396913
	AP003498.2	1.25543	0.00865088	1.40975	0.000134943
	AP003555.2	-1.33593	0.0102156	-2.11183	0.00575149
	AP3B2	1.79745	0.00595202	1.7657	0.00228967
	AP4B1	1.19854	0.0471876	1.10382	0.000939957
	APBA2	2.58094	0.00511106	2.75722	4.56847e-06
	APBB3	1.90839	0.0058643	1.13721	0.00271621
	APC2	2.00178	0.0159328	2.54565	2.64771e-09
	APIP	-1.11791	0.00437595	-1.83148	3.59198e-24
	APOE	-4.36229	4.48062e-17	-3.6627	7.48466e-08
	APOL1	2.20514	0.0113055	1.76429	2.26475e-05
	APOL3	2.2802	0.00578887	2.3524	1.8949e-09
	APOL6	1.50753	7.72981e-05	0.685706	0.0121396
	AQP3	-2.76181	3.71808e-11	-4.10761	1.39743e-30
	AQP5	-2.70656	0.0137399	-7.85761	3.03204e-68
	AQP8	2.29977	0.0245963	3.22327	0.00070162
	AR	3.37599	1.03593e-05	2.54019	4.00869e-07
	ARAF	1.22137	0.000781971	0.866244	0.000225602
	ARFIP2	-1.50889	4.61485e-05	-1.18245	9.44167e-07
	ARGLU1	-1.0318	0.00162045	-1.03566	6.78433e-06
	ARHGAP10	1.74858	3.45202e-06	3.67683	1.02818e-43
	ARHGAP15	2.03705	0.0393013	2.20022	0.00247718
	ARHGAP20	3.24453	5.43834e-06	3.37339	1.24782e-23
	ARHGAP29	1.32926	0.00824609	0.503871	0.0414233
	ARHGAP32	-1.18124	0.0127016	-0.607974	0.0312561
	ARHGAP4	2.14516	0.0245551	1.98349	0.00034024
	ARHGEF10L	1.31775	0.000400117	1.2053	2.17045e-10
	ARHGEF17	1.56014	0.000465144	1.01662	0.000458349
	ARHGEF35	-0.840874	0.0255196	-1.52582	3.12819e-05
	ARHGEF38	2.99516	0.00338002	1.49251	2.12539e-07
	ARHGEF4	-1.73923	1.81355e-05	-1.39055	1.08555e-05
	ARHGEF6	3.12178	0.00117386	3.28202	8.42707e-14
	ARL15	-0.665814	0.0428254	-0.649706	0.013715
	ARL4A	-2.52458	1.83584e-05	-1.15572	9.151e-06
	ARL4C	-2.05804	1.33358e-07	-2.13571	9.19109e-16
	ARL6	-1.43445	0.0254105	-0.966421	0.0146869
	ARNT2	1.30547	0.0113322	1.01554	0.00632161
	ARRB1	3.35872	2.84331e-06	2.36708	5.10632e-15
	ARRDC3	3.19847	8.31317e-23	1.54215	1.44828e-11
	ARRDC3-AS1	-1.97874	8.25694e-08	-0.868196	0.000524154
	ARSD	1.89419	8.41939e-06	0.925936	0.0416621
	ARSG	2.62695	6.08136e-07	2.14558	2.72603e-13
	ARSJ	-1.88637	0.00028229	-1.20263	0.000582776
	ARX	1.78954	0.0479735	6.53879	5.60332e-10
	ASAP2	0.989697	0.00270412	1.13017	1.6047e-09
	ASCC2	1.13757	0.00068294	0.961436	3.2027e-06
	ASXL3	2.97751	0.00457111	4.04728	5.48211e-05
	ATE1	-0.940557	0.0269719	-0.60406	0.0102078
	ATF7IP	-0.759738	0.0156953	-0.869752	1.08516e-05
	ATL3	1.09202	0.00476162	0.859064	3.40959e-05
	ATP13A5	2.78258	0.00639348	2.14411	0.00258859
	ATP1B3	-1.74479	8.16982e-06	-0.654984	0.00149494
	ATP2B1	-1.093	0.000401654	-0.768174	5.11399e-05
	ATP2C2	-1.39611	0.00331752	-1.63516	0.000321429
	ATP6V0C	1.35533	1.88141e-05	0.910227	1.38537e-05
	ATP6V0D2	3.47785	4.21998e-05	4.47956	3.76272e-20
	ATP6V1A	2.33036	2.68811e-10	2.47336	1.32562e-43
	ATP6V1B1	2.65899	0.00880783	7.39152	4.83684e-12
	ATP6V1F	1.14976	0.000155686	1.21095	1.3305e-11
	ATP6V1H	1.0067	0.00121629	1.42353	2.179e-12
	ATP8A1	-1.75084	0.00389714	-1.1929	0.00360992
	ATRNL1	3.20214	0.000234529	2.04315	0.0045336
	ATRX	-0.713128	0.0266218	-0.634897	0.0015655
	ATXN7L3B	-0.936221	0.013302	-1.39302	1.02992e-10
	AVIL	1.48291	0.0241047	1.19473	4.71766e-05
	AZIN1-AS1	1.39852	0.000386209	1.70521	3.494e-15
	B2M	2.50533	1.76994e-09	1.70327	1.28221e-18
	B3GALNT1	1.49911	0.00496774	1.07595	0.00183131
	B3GALNT2	-1.31804	0.00334039	-1.01773	0.000454031
	B3GNT2	-1.46713	0.00642127	-1.36267	0.00321188
	B3GNT8	3.0358	7.97835e-10	1.29827	0.0141342
	B4GALNT4	-3.87047	4.17828e-06	-2.64488	0.000450846
	B9D1	-1.37826	0.000438982	-1.46879	1.13545e-07
	BACE2	1.87677	5.71399e-05	1.38553	0.000954157
	BAIAP2	-1.12769	0.00413282	-0.686166	0.0159341
	BANF1	0.813051	0.0191084	0.815176	0.000114394
	BATF	2.94965	0.00117662	1.64434	0.000117814
	BBS2	1.01242	0.0208449	1.0693	2.76102e-05
	BBX	0.729161	0.0145416	0.589921	0.00143009
	BCAR1	1.03481	0.00342489	0.532281	0.0216659
	BCAS1	2.176	0.000618456	1.46114	1.33177e-11
	BCAS4	1.03761	0.00245456	0.865581	0.0194121
	BCL2	1.57938	0.000594699	1.84551	2.0145e-07
	BDNF	-2.26644	7.72981e-05	-5.44354	1.39594e-39
	BDP1	-0.95337	0.0200073	-0.602587	0.0120285
	BEND6	2.00557	0.0334917	1.91649	0.000288155
	BEND7	3.32711	1.6216e-08	1.4943	0.0047643
	BEX2	-0.937421	0.011884	-0.612063	0.00583354
	BIRC3	2.58917	5.95629e-06	2.44595	8.77016e-12
	BLVRB	2.26787	1.34983e-07	2.70709	2.67016e-28
	BMERB1	1.15923	0.00731875	2.22301	1.49228e-15
	BMP4	-2.6079	3.39009e-09	-2.3073	3.40317e-22
	BMP7	-1.98102	0.000145548	-3.53509	8.72985e-21
	BNIP3L	-0.821376	0.00860531	-1.17857	3.0236e-10
	BPGM	2.4466	2.72866e-08	1.71583	4.45405e-07
	BPIFB1	1.35994	0.00580937	1.50422	0.0036001
	BRD1	-1.10594	0.00687275	-1.15209	9.56088e-08
	BRI3	1.38411	0.0101186	0.777675	0.000217669
	BRWD3	-1.24701	0.00225198	-0.617403	0.0123834
	BST2	1.4954	0.0184792	3.67307	7.90623e-17
	BTBD3	-1.42324	0.00249612	-0.601297	0.0315775
	BTG2	-1.07611	0.00775411	-2.51971	4.63022e-18
	BTN3A1	2.03909	0.0015087	2.20262	4.75051e-12
	BTN3A2	2.97945	3.65834e-10	2.74486	6.28102e-34
	BTN3A3	2.36986	4.47406e-05	1.7633	3.36995e-10
	C10orf95	1.92635	0.00102676	1.58388	7.76781e-06
	C11orf49	-1.28879	0.00537413	-0.666599	0.000892752
	C12orf54	3.60187	7.38189e-11	7.03561	3.55196e-58
	C15orf40	-0.711933	0.0414338	-0.837642	6.05184e-05
	C16orf74	-1.83197	2.05404e-10	-1.79883	1.01057e-09
	C16orf89	8.2343	8.80954e-24	6.46357	6.3476e-133
	C17orf49	1.45898	0.00314275	0.841222	0.0125778
	C19orf38	1.52262	0.0292254	2.25115	2.38818e-09
	C1orf115	2.22113	0.00572806	2.43592	5.30189e-12
	C1orf143	4.50689	8.20872e-14	2.49784	3.80563e-09
	C1orf210	1.33896	0.025531	1.03434	0.000107112
	C1orf226	2.35083	0.0104284	1.23456	0.00141545
	C1orf61	2.94967	0.000881558	3.52634	3.14402e-17
	C1R	3.0405	6.74508e-07	1.33028	0.0108948
	C1S	3.21917	7.44106e-18	2.29945	5.57976e-13
	C2	1.9582	0.00666278	2.59106	1.17971e-14
	C3	2.27304	6.76857e-06	2.50994	8.87217e-13
	C3orf14	1.38689	0.000233932	0.812008	0.000559959
	C3orf35	0.949076	0.04248	1.28269	2.19234e-06
	C3orf67-AS1	-2.47598	0.00304824	-1.54665	0.0183444
	C4orf19	6.06	3.66914e-34	0.850247	3.23111e-05
	C4orf3	-1.31989	3.32184e-05	-0.443674	0.0421755
	C5AR1	1.74673	0.0253013	2.08066	7.425e-08
	C5orf47	3.51341	0.00176002	4.01305	1.04887e-22
	C5orf49	0.876782	0.0353233	1.23186	0.0364603
	C5orf56	1.68237	0.000287128	0.869044	5.68255e-05
	C6orf58	1.9944	0.0203963	1.44301	0.00726755
	C7orf50	1.27109	8.64777e-05	1.35072	7.57358e-15
	C9orf135	3.10561	0.00530711	3.16668	8.19869e-06
	C9orf16	-1.09529	0.00277437	-2.12074	7.50949e-20
	C9orf24	2.38877	0.00277437	2.43939	1.0677e-05
	CA10	6.137	1.00657e-07	1.86699	0.0273311
	CA11	-1.91242	0.0373689	-2.27141	0.000181813
	CA9	-7.9805	2.22654e-12	-2.66959	0.00288149
	CAB39L	-1.34979	0.00259267	-1.15934	1.19905e-08
	CABYR	1.46442	0.0026385	1.31015	9.9339e-05
	CACNA1D	1.84571	0.0254606	1.76158	3.27102e-06
	CALB1	-2.33461	0.0267881	-4.92067	8.83038e-07
	CALM1	-0.808635	0.00308597	-1.44497	1.68701e-14
	CALML3	-3.79172	7.75916e-16	-4.71744	1.70233e-13
	CALN1	1.60636	0.015617	1.76537	3.66865e-07
	CALR	1.06381	5.16298e-05	0.910956	0.000180638
	CAMK1	-3.72097	0.00111082	-1.86881	0.0209359
	CAMK1D	1.08025	0.00136986	1.18808	1.86948e-10
	CANX	0.940164	0.000799	0.856794	1.97502e-06
	CAP2	1.02521	0.00615176	1.80836	2.28396e-09
	CAPN1	0.628214	0.0485078	0.699484	0.00152589
	CAPN11	3.23143	0.00223565	2.88443	0.0013686
	CAPN13	2.8165	0.00730122	2.10331	6.13182e-15
	CAPN5	3.76796	2.24664e-17	0.822341	0.000158426
	CAPN7	-1.01556	0.00706393	-0.82764	0.000128898
	CAPNS1	0.92888	0.0101144	0.560032	0.0227504
	CARD16	1.58943	0.00412973	0.740322	0.0290562
	CASP3	-1.30087	0.000212259	-1.26165	3.8435e-07
	CASP4	1.18072	0.000295083	0.751461	0.00236083
	CASP6	0.929451	0.00692928	0.767358	9.45568e-05
	CATSPERB	2.3531	7.53286e-06	1.78234	2.49076e-05
	CBL	-1.30693	0.000359491	-0.776161	0.00771392
	CBR3	1.5181	0.00553376	1.0373	3.306e-05
	CBR4	-1.65912	1.73002e-06	-1.10076	2.47483e-05
	CBWD6	-1.71546	0.00915211	-1.06049	0.0210909
	CBX3	-1.35162	8.58008e-07	-0.928793	4.87798e-07
	CCDC112	-1.08988	0.0105033	-0.774895	0.00615358
	CCDC115	1.24609	0.00635704	0.893018	1.98085e-05
	CCDC170	2.52592	0.0173533	1.4743	0.0489341
	CCDC190	-4.26021	2.14385e-07	-4.09639	1.15813e-33
	CCDC33	-3.10592	1.65828e-10	-2.55315	0.000132542
	CCDC61	-1.80608	4.18855e-07	-0.660355	0.0391132
	CCDC84	-1.28292	0.0206328	-1.32883	1.20924e-05
	CCDC85B	-1.15855	0.00827332	-1.37382	2.66665e-05
	CCDC91	-0.711507	0.0190924	-0.563221	0.0101553
	CCN1	1.4088	5.46176e-06	0.897712	5.88056e-05
	CCN2	3.23534	7.24567e-19	1.87763	5.17876e-10
	CCND1	-0.908287	0.0168224	-1.53773	4.29855e-09
	CCND2-AS1	2.26798	0.00318382	0.88273	0.0478561
	CCNE1	-1.77236	0.00915211	-1.02503	0.0267863
	CCNH	-1.00303	0.00627662	-0.791539	0.000676727
	CCR6	2.02723	0.0428024	2.02714	0.048015
	CCT2	-0.801262	0.0288799	-0.467319	0.0359197
	CCT5	-0.734836	0.0347621	-0.569337	0.0106144
	CD109	-1.52594	0.00427643	-2.19571	4.10194e-06
	CD163L1	2.69725	0.0123425	4.16965	4.52007e-12
	CD226	2.24269	0.00923778	3.00835	2.3169e-13
	CD38	2.63298	0.0280359	2.1796	0.00205006
	CD40	1.72614	1.25334e-07	1.35175	5.46016e-09
	CD44-AS1	-3.81893	0.000710196	-1.78004	0.0308485
	CD74	2.51734	5.8244e-08	2.7224	3.78507e-10
	CD82	1.14031	0.0156953	0.895007	0.000257754
	CD86	2.32702	0.0119791	3.08967	1.14805e-05
	CD9	-1.49076	0.0192623	-1.7424	0.000225766
	CDC26	-0.948637	0.010801	-1.22305	8.12811e-07
	CDC42EP5	3.31909	3.75272e-06	0.98001	0.00140266
	CDCA7	-2.26232	0.000465144	-3.04526	6.46451e-05
	CDH11	-2.55561	1.93305e-07	-4.93143	3.75048e-15
	CDH2	3.99569	1.67667e-13	2.43978	8.62104e-05
	CDH26	-3.14203	2.81391e-07	-2.43523	1.73277e-08
	CDH3	1.45202	0.000417315	1.04939	0.00833154
	CDHR4	2.40708	0.0300686	2.56689	0.00544981
	CDK14	4.33415	1.16968e-11	2.86231	7.57948e-09
	CDKN1A	3.20135	5.50037e-09	1.4355	0.00330395
	CDKN2AIPNL	-1.80941	0.000186796	-0.93524	0.00147729
	CDNF	-1.80291	0.044578	-1.36555	0.00481743
	CDYL2	3.16297	0.000202054	2.79733	1.54697e-09
	CEACAM1	1.68686	0.0223074	0.819147	0.0374593
	CEACAM5	-3.10076	0.00219402	-4.79143	1.68748e-11
	CELF2	-1.40506	1.72501e-07	-0.65045	0.000621988
	CELF2-AS2	-2.26421	0.0445653	-2.7691	2.92657e-06
	CELF6	2.36545	0.00794708	2.48454	2.28605e-14
	CEMIP	-3.51169	0.000385097	-2.32198	0.0138655
	CENPA	1.7803	0.0033883	1.6173	1.51178e-07
	CES2	2.44872	4.17522e-19	0.807089	0.0197891
	CFAP206	2.06307	0.000957503	2.28885	4.37887e-07
	CFAP221	6.30557	4.21996e-08	5.44961	8.72567e-76
	CFAP36	-1.14438	0.000110384	-1.0882	0.00162738
	CFH	1.03789	0.0253248	1.45892	1.6097e-18
	CGGBP1	-0.838723	0.0131384	-0.680454	0.00238127
	CHD1	-0.939215	0.00681989	-0.825003	0.000185307
	CHDH	2.31196	0.00309728	2.46602	4.75108e-07
	CHI3L2	5.41248	4.78384e-12	2.67206	6.78443e-05
	CHID1	1.05786	0.00224941	0.864962	0.0142388
	CHN1	1.54489	0.00969467	3.09363	5.42696e-18
	CHORDC1	-2.0222	4.20026e-08	-1.51215	2.22265e-08
	CHP1	0.893028	0.00546325	1.5053	2.56384e-14
	CHRNA3	4.79846	4.92105e-06	4.15143	1.8119e-05
	CHRNA7	2.28845	0.0415751	2.49805	0.000224161
	CHST15	-0.776095	0.0417946	-1.45699	1.58174e-07
	CHST3	2.89472	9.14778e-10	5.66151	1.06052e-58
	CHUK	-1.16453	0.0173142	-0.894167	0.0012192
	CISD1	0.84871	0.00660491	0.784305	1.24935e-05
	CKAP2	-1.34575	0.00320328	-1.98874	1.92085e-14
	CKB	-2.77267	9.3132e-10	-2.63856	2.81421e-11
	CKS2	-1.91312	1.22563e-10	-1.67302	8.64706e-13
	CLCA4	-3.4484	7.53287e-06	-2.6283	0.000393162
	CLCA4-AS1	-2.45064	0.00159642	-1.55978	0.0413857
	CLCC1	0.87453	0.0460112	0.827406	0.00142447
	CLCN4	1.77344	0.00773538	1.41837	1.87437e-05
	CLCN5	1.59987	0.000710501	2.12563	1.58807e-19
	CLEC11A	-1.78931	0.00977812	-1.47078	0.000434861
	CLGN	2.79221	0.00518853	2.42615	2.92223e-10
	CLIC5	2.80321	0.00976017	0.849485	3.91324e-05
	CLK1	-1.10821	0.0038665	-0.842909	0.00272635
	CLK4	-1.00689	0.0371861	-1.02115	0.00209871
	CLMN	1.18478	0.0108336	1.63331	1.42525e-12
	CLN5	1.99399	1.59499e-14	1.46408	2.19076e-15
	CMBL	1.07354	0.0178672	1.17121	4.9369e-05
	CNDP1	2.45636	0.0331026	3.82088	4.57325e-10
	CNDP2	0.859985	0.0365093	1.19457	3.34489e-07
	CNFN	-2.4458	0.0034228	-3.22794	1.82982e-17
	CNIH3	2.11369	8.22269e-05	1.48446	1.46137e-05
	CNKSR1	1.76497	1.5842e-07	1.29103	1.95554e-06
	CNPPD1	1.50332	0.000383117	1.97977	1.53113e-12
	CNPY2	-0.739918	0.0137393	-0.827628	0.000123401
	CNPY3	1.34652	0.000217497	1.07096	0.000683474
	CNR1	3.04248	0.0113322	2.67931	0.00450724
	CNTLN	1.62199	0.000814277	2.86975	2.36293e-12
	COL22A1	5.8637	1.72314e-09	2.52139	0.00189376
	COL23A1	2.8345	0.00037629	1.65362	0.0363424
	COL25A1	2.09514	0.0176984	1.08222	0.022579
	COL4A6	-1.75427	0.043534	-3.31193	9.1168e-06
	COLCA1	1.77262	0.00824609	2.18943	9.72718e-17
	COLCA2	2.4045	0.00115797	1.94245	2.55164e-09
	COLEC10	1.8978	0.0378558	1.54711	1.18395e-07
	COLGALT1	1.08235	0.0391045	0.671408	0.0417401
	COMT	-0.943937	0.00396957	-0.929191	1.79635e-05
	COPB2	-0.71767	0.0424835	-0.933448	4.7656e-07
	COX11	-0.917741	0.0228359	-0.86064	0.000171424
	CP	5.42659	1.80018e-27	1.66634	7.50557e-13
	CPLX1	2.11192	0.0231588	3.91883	2.28858e-27
	CPLX4	2.23297	0.0236565	4.22049	2.18022e-05
	CPQ	2.31145	4.56627e-06	2.38691	1.4597e-20
	CPSF6	-0.922835	0.00830992	-0.632957	0.00202471
	CPT2	0.913878	0.0206419	1.0553	1.68602e-06
	CRABP2	-1.7432	0.0280893	-1.07091	0.000239225
	CRB1	2.56725	0.0204447	2.77513	1.49791e-06
	CREB1	-0.872111	0.0122074	-0.686446	0.00419365
	CRELD1	1.73652	2.80587e-06	0.851486	0.00139607
	CRISPLD1	2.26434	0.0119912	1.64967	0.0204889
	CRYM	1.96742	0.036165	3.14576	3.3969e-64
	CRYZ	1.38345	0.0401949	1.45291	0.00055652
	CSDC2	2.3792	0.0177231	3.42369	5.53588e-07
	CSF1	2.73881	1.4301e-06	2.63298	1.65329e-13
	CSF3	-4.06143	0.000158009	-6.15327	2.48813e-09
	CSKMT	-2.71127	1.17439e-07	-1.41918	5.22935e-05
	CSPG5	2.01949	0.00102176	2.56437	2.92223e-10
	CTNNBIP1	-1.54045	2.63106e-08	-0.489452	0.0355018
	CTNND1	-0.881188	0.0466441	-0.668533	0.0034599
	CTSA	2.37374	9.46424e-11	1.10252	0.000105763
	CTSD	1.98806	1.66806e-06	1.46146	1.83967e-06
	CTSF	2.2184	1.20737e-05	1.45564	3.39204e-08
	CTSL	2.47937	1.33989e-19	1.79749	1.16152e-12
	CTSO	1.95692	4.85e-07	1.08492	5.75163e-06
	CTSS	2.25406	8.25872e-07	1.16861	1.33093e-07
	CTTNBP2	-0.938695	0.0492164	-1.91892	1.70274e-05
	CWH43	2.46743	0.0364067	3.26588	7.35763e-05
	CX3CL1	0.980787	0.0416524	1.23743	0.00247594
	CXCL16	2.32068	4.32593e-13	1.35183	5.06798e-14
	CXCL17	4.27989	4.94038e-14	2.27116	1.50971e-17
	CXCR4	-2.92202	0.00615098	-2.77292	0.00286961
	CXXC4	2.85558	0.0133464	1.89875	7.68132e-09
	CYB5B	-1.80337	8.40531e-07	-0.520382	0.0251764
	CYB5R1	2.14806	1.02077e-11	0.849736	0.00371924
	CYB5R3	1.14688	0.0394594	1.16005	0.00130539
	CYBRD1	2.40686	0.000352392	1.42483	0.000201409
	CYFIP2	1.54633	0.0398861	0.945362	0.00284165
	CYGB	2.87987	0.000104022	3.44342	7.13545e-09
	CYP21A2	2.28877	0.0249985	6.14836	4.13696e-09
	CYP27A1	3.66183	2.54089e-06	2.371	1.69202e-05
	CYP2U1	1.78414	0.00548304	1.22297	0.000237639
	CYP51A1-AS1	1.60618	0.0351525	1.90788	5.02947e-06
	CYSRT1	-1.26844	0.0315687	-2.33349	8.36586e-12
	CYTOR	2.50275	0.00077589	1.91574	4.4708e-22
	DCAKD	0.783356	0.0329864	1.37581	3.48621e-09
	DCBLD2	-1.14472	0.0348685	-1.13379	1.26879e-05
	DCDC2	2.84777	0.00532312	3.36834	1.72644e-15
	DCLK1	2.5421	4.72273e-05	3.15051	3.0652e-15
	DCUN1D2	-1.23176	0.023536	-0.743765	0.00787642
	DDI2	1.02487	0.00192966	0.684599	0.00701896
	DDIT4	-2.09348	0.000308839	-1.4033	0.000125809
	DDR1	0.821539	0.0119913	0.783366	0.0127326
	DDX21	-1.20559	0.00191486	-0.748529	0.0033391
	DDX46	-1.03195	0.0031613	-0.582867	0.0325197
	DDX59-AS1	2.52996	0.0156282	1.77321	0.0199609
	DDX60	2.19365	4.107e-06	1.48052	4.25452e-09
	DEFB1	3.21735	0.00130548	4.01738	8.65863e-82
	DEK	-0.812965	0.0301356	-1.15978	2.68245e-05
	DERL3	3.6654	0.000630288	2.39628	0.00125029
	DGAT1	-0.892235	0.0466441	-0.884086	0.00160525
	DGUOK-AS1	-2.80167	0.000214862	-2.68324	9.63904e-08
	DHX58	1.42529	0.00977812	0.740503	0.0204375
	DIP2C	1.79586	0.0134907	1.17503	0.00622739
	DIXDC1	2.46617	1.73839e-07	1.40849	5.00806e-05
	DLG2	1.53544	0.000186816	0.561785	0.0253636
	DLG3	-1.44572	0.000141865	-1.08966	1.92102e-08
	DLL4	2.73115	0.0156095	2.15973	0.0338033
	DMAC1	0.977623	0.000338753	1.04273	8.86637e-09
	DMRT2	-1.75746	0.00517452	-0.829504	0.0471761
	DMRTA1	2.62148	2.75154e-05	1.06872	0.000771647
	DNAAF2	-1.05895	0.00757818	-1.13766	1.25295e-05
	DNAH12	2.59217	0.00706994	1.59321	0.000289401
	DNAJB14	-1.19358	0.00282105	-0.764217	0.00109991
	DNAJB2	1.68989	0.000238487	0.934961	0.00124324
	DNAJB4	1.33557	0.00334282	0.82862	0.00383754
	DNAJC5	0.76759	0.0237277	0.54645	0.0212358
	DNAJC6	2.06584	0.00404517	2.30732	1.32442e-05
	DNALI1	-1.25683	0.0367545	-1.10391	0.0346391
	DNMT1	-1.21718	0.00101141	-0.944673	8.08531e-05
	DNPEP	0.758546	0.0253167	1.1145	6.73926e-07
	DOCK10	1.76015	0.0261094	1.7784	0.000242815
	DOCK6	1.56751	1.30625e-05	1.56405	5.25094e-12
	DOCK8	2.8395	1.93244e-07	1.92069	2.01115e-14
	DOCK8-AS1	2.27428	0.00664856	1.49883	0.000160329
	DOK6	-3.12338	0.00244488	-1.99329	0.0264057
	DOP1A	-1.21874	0.000163384	-0.602896	0.0462609
	DRAXIN	6.94606	1.58255e-12	5.55033	3.79611e-24
	DRC1	1.89191	0.0452179	3.48299	2.01306e-09
	DSC2	-1.14237	0.00692153	-1.29435	1.48019e-07
	DSC3	-2.14683	1.11249e-06	-3.2996	1.56596e-27
	DSG2	1.22766	0.000648132	0.863055	0.00105258
	DSG3	-1.41278	0.00564649	-3.55189	4.17144e-10
	DTNBP1	0.978712	0.0193842	0.522346	0.0338932
	DTX2	1.26357	0.0184437	0.952189	1.22098e-06
	DUSP15	8.68336	8.71716e-49	7.52409	9.11508e-80
	DUSP23	1.0152	0.00249737	1.37979	1.00817e-07
	DUSP3	1.18516	0.0132797	0.831494	0.019763
	DUSP6	-1.27143	0.00278582	-1.83366	3.56579e-07
	DVL2	1.06441	0.0121502	1.09238	3.2004e-06
	DYNC1I1	2.63915	0.0026385	2.40492	6.77285e-05
	EBF4	2.59996	0.00736101	1.76504	0.00150463
	ECEL1	3.7032	0.00201136	2.45881	0.00164045
	ECI1	1.16299	0.000106618	1.62338	5.26073e-09
	ECT2	-1.08082	0.0420491	-1.2933	5.47389e-05
	EDA	1.43731	0.0445764	2.34601	7.90183e-11
	EDAR	-1.88958	0.0197474	-3.29246	0.000167559
	EDARADD	1.10073	0.0268082	2.04607	7.64476e-06
	EDC4	1.08116	0.013115	0.729347	0.0333446
	EEF1A1	0.976188	0.00361544	1.55638	1.07171e-13
	EEF1AKNMT	1.02104	0.04253	0.788263	0.00730886
	EEF1E1	-0.904461	0.0046983	-0.599693	0.00810282
	EFEMP1	3.86579	2.912e-14	3.56112	5.25831e-58
	EFHD1	2.77499	0.0119015	5.03107	5.49988e-33
	EFHD2	-1.33582	0.00168512	-1.00284	0.000797485
	EFNA2	3.08891	0.00207967	3.09912	0.000442625
	EFNA3	-2.05885	0.0370817	-2.5788	3.8054e-06
	EFNB2	-0.886272	0.0376434	-0.637986	0.0100383
	EFNB3	-2.61919	0.0189339	-1.80037	0.0300882
	EGR3	-4.40716	2.63945e-14	-3.95041	1.05222e-08
	EHD4	-0.9817	0.00251675	-1.13961	2.07732e-09
	EHF	-1.92708	3.12064e-08	-2.33138	4.03833e-40
	EI24	0.802731	0.013752	0.716717	0.000559959
	EID1	-0.853593	0.0383413	-0.951867	4.18108e-06
	EIF4A2	1.86037	1.30023e-12	0.966407	8.19869e-06
	EIF4E3	1.19423	0.0205688	0.841517	0.0047186
	EIF4G3	-1.90707	4.76342e-08	-0.934438	0.000628264
	EIF5B	-1.12439	0.00029836	-1.11965	4.71444e-09
	ELF1	-0.849167	0.0102759	-0.926315	2.38812e-05
	ELF2	0.762072	0.0333871	0.820796	2.21968e-05
	ELK3	-0.837484	0.0349702	-0.673638	0.00313286
	ELL2	-0.909997	0.00981004	-0.489499	0.0181346
	ELOVL4	-1.27113	0.0349017	-3.09946	2.01358e-05
	EMD	1.06192	0.000534499	1.68776	9.68499e-17
	EML2	1.12991	0.00144868	1.53967	1.22707e-12
	EMP2	-2.67703	8.46241e-09	-2.75017	2.99871e-19
	ENOX1	3.05927	1.08064e-08	2.94581	7.04127e-18
	ENSA	-1.17312	0.00312534	-1.14265	1.79518e-10
	ENTPD7	-1.57558	0.00147781	-0.800832	0.0118926
	EPAS1	1.43256	0.00117662	2.60637	2.217e-15
	EPB41L4A-AS1	-1.55387	0.00754858	-1.27727	5.82485e-06
	EPDR1	4.76693	8.27729e-20	3.39684	2.1542e-18
	EPHA2	-1.32572	0.00942889	-2.35077	3.83279e-16
	EPHA4	-1.14216	0.0150537	-2.12021	7.48713e-12
	EPHB1	1.56072	0.0328297	1.87761	5.01412e-08
	EPHB2	3.18079	3.56336e-23	1.27407	0.00306859
	EPHX2	1.36812	0.0194345	2.21865	4.84962e-14
	EPOP	-3.34677	0.000328705	-3.6705	1.89195e-08
	EPSTI1	1.84115	0.00161474	1.39978	0.0181654
	ERBB4	2.59455	1.61446e-14	4.3075	9.44047e-54
	ERCC1	-2.13367	1.04923e-09	-1.09649	9.85134e-08
	ERCC6L2	-1.0097	0.0146495	-0.428699	0.0468012
	ERG28	1.2243	3.54263e-05	0.894327	5.33798e-05
	ERP27	2.65273	0.00259514	3.70458	7.13301e-44
	ERVK13-1	-1.59938	0.0317801	-1.76637	8.17128e-06
	ESCO1	-0.884638	0.0108956	-0.44396	0.0410998
	ESPN	-1.5297	0.00249469	-0.937998	0.0205832
	ESR1	3.33941	0.00111129	5.7325	9.85356e-30
	ETV2	-1.98658	0.0338551	-2.06171	0.00774381
	ETV5	-1.80755	0.00519375	-1.17165	0.0184526
	ETV7	1.4446	0.0494323	1.11989	0.0029156
	EVI2B	-1.8617	0.0406837	-1.46812	0.00993504
	EWSR1	-1.02505	0.0346935	-0.505547	0.0454644
	EXOC3L1	2.40797	0.0480173	1.99503	0.0025052
	EXTL3	-1.01133	0.00709056	-1.19061	0.000166601
	EYS	-1.77497	0.0281489	-1.71485	4.41752e-05
	F11-AS1	3.57212	1.5586e-05	5.41297	9.01544e-35
	F12	-2.45892	2.63002e-10	-1.49074	0.00083527
	F2R	3.94007	1.5524e-06	1.71912	0.00779581
	F8	1.68022	0.0227172	1.33976	0.000171622
	F8A1	1.54552	6.49517e-05	1.20817	7.71108e-05
	FAH	1.81768	7.13049e-06	2.02326	1.53898e-16
	FAHD2B	1.05376	0.0385809	2.0397	2.66463e-09
	FAM111B	-2.5472	0.0166459	-2.1705	0.0109382
	FAM133B	-1.17226	0.00015847	-1.07799	0.0001235
	FAM155B	2.83387	0.0038665	3.24355	7.85178e-12
	FAM177A1	1.25589	0.000486658	0.825106	0.000225785
	FAM189A2	3.10165	1.04739e-15	3.18121	7.52062e-20
	FAM199X	-0.876473	0.0355495	-0.924432	3.16707e-05
	FAM20A	3.09721	8.12734e-05	2.92559	1.56104e-14
	FAM225A	3.04145	0.00306862	3.22502	0.000491707
	FAM227A	-1.69235	0.00907111	-1.57082	0.000729489
	FAM228B	1.34247	0.0140448	0.762374	0.0351037
	FAM229A	3.71636	1.87662e-20	3.36973	1.21208e-33
	FAM229B	1.54344	0.00850346	0.966038	0.0451383
	FAM241A	-1.19117	0.0323761	-0.967837	0.0123155
	FAM241B	1.89194	6.93736e-05	1.08494	0.00196811
	FAM49A	2.73921	0.000830583	2.49186	1.6281e-06
	FAM53C	-1.10664	0.0168273	-1.0232	8.50693e-06
	FAM83D	-2.17503	0.044886	-1.46987	0.0267849
	FAM89B	-0.71384	0.0463183	-1.32616	2.96553e-12
	FAM91A1	-0.76132	0.0328315	-0.710922	0.000879306
	FAM92B	1.39646	0.0469184	3.22627	0.000192427
	FAM98A	-0.986012	0.00553677	-0.993027	6.39517e-06
	FAP	4.21858	5.49157e-07	2.22364	0.0023275
	FAT2	-2.15421	3.81049e-17	-2.42834	0.000422738
	FBLN1	3.26476	4.37785e-09	2.30248	1.94483e-23
	FBLN7	3.34335	0.000568632	2.49576	7.10692e-05
	FBN1	5.14143	8.80954e-24	4.10432	5.14577e-29
	FBP1	3.4162	0.000152031	1.34449	0.0039247
	FBXL2	-1.36755	4.79104e-05	-0.920951	6.25952e-06
	FBXO32	3.05369	1.97361e-18	0.51009	0.0391831
	FBXO38	-0.964227	0.0149179	-0.721989	0.00148355
	FBXO7	0.913688	0.00538981	0.528566	0.0136568
	FBXO9	-1.12638	0.00191132	-0.898712	4.14021e-06
	FBXW11	-0.863148	0.00744753	-0.642284	0.0071693
	FBXW7	-0.984432	0.00218185	-0.690784	0.000869142
	FCN3	3.82782	7.05492e-06	4.84947	5.15109e-12
	FERMT2	4.83818	9.88211e-17	2.4721	4.4056e-09
	FGD3	2.1752	0.000934431	3.54489	1.72908e-15
	FGD4	0.679427	0.0237099	1.681	2.46858e-19
	FGF11	-1.99099	0.0446222	-2.95037	9.18802e-12
	FGF13	4.23599	1.7367e-07	2.27756	4.93132e-07
	FGF14	3.28601	0.00276774	2.55205	0.00160919
	FGF9	-3.36547	6.05211e-05	-1.99681	0.0095971
	FHOD1	1.16923	0.0328297	1.00436	0.00375695
	FHOD3	0.900959	0.0462312	2.36796	2.1096e-27
	FIBCD1	1.89191	0.0478771	1.95296	0.000100569
	FKBP11	1.44428	0.00990894	1.46657	0.00265849
	FKBP4	1.43315	3.55522e-06	1.92441	7.47778e-20
	FKBP5	1.26848	0.0408079	4.0641	1.36516e-29
	FLG	-6.48308	9.10395e-09	-0.728576	0.0233915
	FLG-AS1	-3.81331	1.07917e-16	-2.48952	6.11993e-11
	FLII	0.985167	0.0100168	0.865385	8.40464e-05
	FLYWCH1	1.1948	0.0131046	1.20432	0.00274333
	FMNL3	3.40615	2.97286e-07	3.09348	4.00454e-06
	FN3K	2.09734	0.0030485	1.4877	3.85642e-05
	FN3KRP	1.48503	0.000137944	0.950175	0.0052159
	FNDC3B	1.24229	9.73286e-07	1.30138	1.85741e-09
	FNDC5	3.98994	7.3009e-06	5.5633	2.45218e-23
	FNDC7	2.37267	0.00184104	2.61532	6.53801e-05
	FNIP1	-0.979162	0.000853254	-0.673036	0.00174116
	FOSB	-4.36035	5.42019e-28	-2.88725	2.86628e-11
	FOXD1	-1.78172	2.69335e-08	-0.977233	0.00297397
	FOXN3	1.72743	5.9414e-07	1.91844	4.7596e-09
	FOXO1	-0.776801	0.0253862	-0.583778	0.00765592
	FOXO3	0.861342	0.0488791	0.82851	0.00539008
	FP236383.3	-2.00035	0.0248588	-2.49073	5.80803e-07
	FP671120.4	-3.16594	0.00148237	-2.00938	0.00430892
	FRMD4B	-1.23189	1.81355e-05	-1.66825	3.95518e-14
	FRMD6-AS1	-1.74911	0.00916158	-1.55651	0.000431278
	FRMD8	-1.14191	0.00719335	-1.45371	8.24689e-06
	FRY	2.64173	2.93643e-05	1.83248	3.65876e-05
	FSTL1	3.08471	0.000130342	1.25647	0.00131259
	FTH1	2.98437	1.31102e-09	1.36757	0.000173383
	FTL	2.28373	4.15708e-06	0.55866	0.0481077
	FUNDC2	0.982252	0.00241166	0.617936	0.0436804
	FUT2	2.14354	0.000625392	0.6587	0.00946487
	FXYD2	3.73088	0.000191609	2.28635	0.024144
	FZD4-DT	1.94766	0.0206209	1.28318	0.0415249
	FZD8	2.36853	0.00190162	1.31776	0.00116021
	G0S2	3.18665	0.00178072	1.61062	0.000649564
	G2E3	-1.25201	0.00025293	-0.942429	6.47304e-05
	G2E3-AS1	-2.13179	0.0469129	-2.37481	0.00126595
	G6PD	2.12267	2.17623e-05	2.35394	5.12932e-43
	GAB2	1.56516	0.0123949	1.24083	5.12532e-06
	GABARAPL1	1.80461	2.18047e-05	0.774296	0.0267637
	GABBR1	-1.85812	0.00488967	-2.22682	4.1091e-07
	GABBR2	3.04295	0.00162017	4.03569	4.94731e-09
	GABPB1-AS1	-1.67924	5.86464e-05	-1.19754	3.71192e-06
	GABPB2	0.831506	0.0464132	1.22054	8.57572e-08
	GABRP	2.94194	0.00815773	1.69863	0.000603121
	GABRR2	2.07886	0.0260182	1.76317	3.78018e-05
	GAD1	2.21589	0.0277047	2.28607	3.72658e-07
	GALC	2.40291	6.89383e-09	0.886641	0.00172807
	GALNT12	1.37486	0.00102676	0.964239	0.000466001
	GALNT2	1.42045	1.40065e-05	0.780589	7.49253e-05
	GAREM2	3.51719	0.000193799	3.25308	2.37113e-07
	GBP3	2.6847	2.39929e-10	0.444697	0.028927
	GBP4	4.10251	1.20491e-09	1.97369	8.06465e-11
	GCGR	2.03331	0.0423522	3.95843	6.0726e-05
	GCHFR	-1.35419	0.000601337	-1.60835	2.15582e-09
	GCNT3	4.32403	4.94038e-14	1.30379	1.59209e-09
	GCSIR	3.40141	0.00144465	1.93473	0.0229871
	GDA	3.51021	0.000419326	5.44025	5.14577e-29
	GDF11	-2.95186	3.13777e-06	-3.66047	3.52468e-35
	GDF9	1.9713	0.0100168	2.66655	9.2925e-10
	GDPD2	3.33373	5.11121e-06	2.03563	0.0390863
	GDPD3	2.33252	0.00705339	1.83481	5.76809e-08
	GFPT2	2.30231	0.00124834	1.45833	0.0160661
	GGA2	0.930682	0.023745	1.07981	7.45776e-06
	GHR	2.66614	0.000437989	4.00313	4.03011e-12
	GJB4	-1.94657	0.0072766	-1.75654	4.89516e-05
	GJB5	-1.32041	0.0456132	-1.3484	0.0417641
	GLB1	0.980768	0.00133815	0.627236	0.00498821
	GLDC	-4.04155	1.72415e-08	-2.2015	0.00281886
	GLIPR2	2.5145	0.00308446	0.906158	0.0176919
	GLIS2	1.90332	0.000435963	1.57397	6.34172e-07
	GLIS3	1.59086	0.00853947	0.875062	0.0117665
	GLMN	-1.33536	0.000171887	-0.736046	0.0295668
	GMPR	1.91999	0.0206328	2.30162	6.88394e-08
	GNAS-AS1	-2.62062	0.00508556	-1.21523	0.0380883
	GNG2	6.06447	6.34424e-24	6.00754	1.82758e-24
	GNG4	3.54233	1.26495e-06	2.0822	0.000391154
	GNG5	0.792893	0.00528654	0.498562	0.00862503
	GNPTAB	2.39574	2.06534e-17	1.89386	8.64003e-27
	GNS	1.37272	0.0031613	0.788847	0.0173912
	GPR137	1.4861	0.000512945	1.16708	1.41222e-06
	GPR143	1.87388	0.0182836	1.00354	0.00442511
	GPR160	2.07165	0.0323361	1.20864	2.24479e-09
	GPR27	3.89773	0.000103279	5.16473	1.12133e-06
	GPR37	2.57013	0.00042329	1.63042	6.53262e-07
	GPR68	2.73371	0.000513797	1.10809	0.0413334
	GPRC5A	3.19563	4.63423e-11	0.652819	0.00863937
	GPRC5C	1.97499	2.01599e-05	0.670347	0.010214
	GPSM2	-1.9922	3.36615e-05	-1.4749	7.30535e-07
	GRAMD1B	2.53512	0.0178547	2.25571	0.00132747
	GRAMD2A	2.14997	0.00806975	1.92947	3.7753e-05
	GRB14	2.29084	1.61495e-07	2.4953	3.58421e-08
	GRB2	-0.718827	0.0267269	-0.848805	5.11368e-05
	GRHL3	-2.05114	0.00835467	-2.02331	2.52644e-07
	GRIK4	2.91998	0.00173462	2.28767	0.00147272
	GRK7	2.56568	0.00115413	2.35021	3.42679e-06
	GRN	1.71737	3.28309e-10	0.775041	0.000201732
	GSTA2	3.35488	0.00102155	2.57098	5.08886e-12
	GSTK1	0.714298	0.0349799	0.67194	0.000372827
	GSTM3	-1.8399	0.0121394	-2.62145	1.2025e-07
	GSTM4	2.35352	0.000340772	2.58523	1.28693e-06
	GSTT2B	-3.46247	2.55019e-11	-3.66944	1.01804e-10
	GTF2A2	-0.782544	0.00967154	-1.77566	3.17695e-17
	GTF3C1	-0.725437	0.0406885	-0.759425	0.000367837
	GUCD1	1.35143	0.00105055	1.11039	0.000492122
	GUSB	1.10365	0.00927459	1.10137	5.18497e-05
	GXYLT2	2.00063	0.00268334	2.07545	2.24106e-23
	GYG1	1.02172	0.0471738	1.14618	7.48263e-08
	H1F0	-1.74679	6.37661e-07	-2.73028	9.96007e-28
	H2AFZ	-1.14193	0.00167844	-0.527932	0.0297572
	H6PD	1.49391	0.000341206	1.21685	2.51879e-06
	HACD4	1.21167	0.047614	1.37134	5.12707e-06
	HADH	0.958162	0.0285598	0.662318	0.01001
	HAP1	1.39323	0.0215014	1.77369	6.22825e-10
	HAPLN3	2.19426	0.00533521	0.982391	0.00464668
	HCFC1R1	-1.55188	0.0024995	-2.03541	4.12004e-25
	HCLS1	2.87096	3.2645e-05	2.9346	2.10357e-34
	HCN2	2.54669	0.000417597	1.93487	0.00025978
	HCP5	2.37794	0.00066264	2.34783	1.53567e-12
	HDAC10	1.26305	0.00750501	1.49956	4.47102e-08
	HDX	-1.41808	0.0107605	-1.09083	0.00221734
	HERC5	4.0487	3.55231e-08	2.18218	4.00029e-07
	HERC6	1.93279	1.47781e-05	1.24703	4.62518e-05
	HES7	3.26941	0.00112429	3.64214	9.41011e-06
	HEXA	1.95991	1.67667e-13	1.22555	4.86263e-07
	HEXIM1	-1.02592	0.00737114	-0.896232	8.99137e-05
	HEXIM2	-1.73163	0.0115525	-1.08166	0.00176055
	HEY1	-3.08516	2.35289e-06	-3.06774	2.9114e-24
	HIC1	2.24528	0.00469122	2.32748	2.22208e-11
	HIF1A	-1.89042	6.11544e-08	-1.99854	6.94875e-33
	HIF1A-AS3	-2.46977	0.00100777	-2.46986	3.19848e-16
	HIST1H1B	-4.24241	2.05596e-05	-3.62325	6.51142e-09
	HIST1H1C	-2.25316	6.32764e-08	-4.11883	1.62465e-28
	HIST1H1D	-5.60644	2.30019e-22	-5.03795	1.34095e-44
	HIST1H1E	-2.90584	1.3274e-15	-2.4281	2.21407e-17
	HIST1H2AC	-2.42315	5.55721e-08	-4.05912	3.77749e-24
	HIST1H2AG	-2.97008	0.00213417	-3.60016	1.51059e-13
	HIST1H2AL	-2.19626	0.0457463	-4.99976	8.30385e-07
	HIST1H2BD	-1.67273	0.0236493	-4.03866	6.75799e-29
	HIST1H2BH	-2.27245	0.0236736	-1.68329	0.000248459
	HIST1H2BJ	-2.27425	0.0178291	-3.95824	3.26573e-27
	HIST1H3D	-2.53818	0.00116596	-3.06629	6.67089e-10
	HIST1H3I	-2.41021	0.0300686	-3.05452	0.00105832
	HIST2H4A	-2.6347	0.0363275	-5.23892	1.422e-20
	HIST4H4	-1.98479	0.0493306	-2.05864	0.000730741
	HIVEP3	-1.28638	7.48762e-05	-0.721221	0.0224638
	HKDC1	3.04385	0.00298844	3.72019	2.00787e-22
	HLA-A	2.24895	2.82941e-09	1.73586	1.39059e-15
	HLA-B	3.5974	2.80256e-19	2.71851	2.25444e-45
	HLA-C	2.84949	1.12084e-16	1.8691	5.99561e-30
	HLA-DMA	2.09273	0.00713283	2.3912	1.22386e-07
	HLA-DMB	2.8379	0.000191609	2.23917	6.12938e-08
	HLA-DPA1	4.36278	1.13287e-08	2.8818	0.00111157
	HLA-DPB1	4.74935	4.40086e-09	2.69951	0.00219267
	HLA-DQA1	4.62031	6.06034e-07	3.95325	1.07646e-06
	HLA-DRA	4.35458	3.29752e-12	2.68578	0.000602969
	HLA-DRB1	3.80532	6.09979e-05	2.74877	0.00195351
	HLA-DRB5	1.15024	0.0180466	2.31706	0.0104302
	HLA-E	2.01449	6.113e-08	1.10289	1.09501e-07
	HLA-F	1.9567	8.24863e-10	1.55882	3.13936e-05
	HLA-F-AS1	1.80078	0.002951	1.14216	0.0202582
	HLA-G	1.52568	0.0320935	1.78763	3.99414e-05
	HMGB2	2.7139	1.23371e-12	2.30636	1.61443e-13
	HMGN2	1.8067	2.9589e-06	1.24146	1.53694e-06
	HNRNPA2B1	-1.09145	0.00787669	-0.870659	0.00125733
	HNRNPA3	-1.19583	0.000150127	-0.565262	0.0256176
	HNRNPR	-0.874326	0.0303743	-0.830177	1.4068e-05
	HOMER1	-1.8005	1.19396e-09	-1.09059	0.00111251
	HORMAD1	3.01231	0.00916776	2.44085	0.000857868
	HOXA1	2.93803	0.000398541	2.08058	0.00414859
	HPN	3.29482	0.00127977	2.91007	0.00175796
	HR	-2.24016	0.0178938	-2.7464	0.00700214
	HRK	4.47605	9.76935e-08	6.33313	3.09164e-17
	HRNR	-3.97413	0.000429727	-2.13095	0.0124044
	HS2ST1	-1.60833	5.19105e-05	-0.920336	7.12138e-05
	HS3ST1	-0.886935	0.0137651	-1.68184	3.66865e-07
	HS6ST1	0.979024	0.00831297	0.907489	2.35496e-05
	HSD11B2	3.54809	2.62638e-13	6.47656	7.977e-137
	HSD17B2	4.08595	6.97249e-10	1.81761	0.00361827
	HSD17B8	1.14947	0.000885377	1.08857	0.00282242
	HSF1	1.33538	0.000688672	1.22257	4.14224e-07
	HSPA4	-1.10478	5.03482e-05	-0.824031	6.79841e-06
	HSPB8	3.0759	0.00116426	2.04929	0.000506672
	HSPG2	1.32544	0.00868223	1.37107	0.00101004
	HYKK	1.55169	0.0227648	1.13383	0.000960246
	ICA1	1.86829	1.44405e-08	0.944876	7.6523e-06
	ICAM2	2.23897	0.0051948	1.48754	0.010825
	ICE1	-0.858606	0.0138754	-0.77985	0.000587491
	IDO1	2.50016	0.0209032	4.05857	2.16008e-33
	IER3	-2.02608	3.12064e-08	-2.84455	1.38426e-34
	IFI44	1.93403	0.00663518	1.61488	0.000770376
	IFIH1	1.83437	1.43243e-06	1.29995	1.35759e-05
	IFIT2	2.54235	0.000130504	1.18986	0.00296221
	IFIT3	2.58294	1.15886e-10	2.01419	8.44981e-09
	IFITM3	1.81242	1.73754e-07	0.760783	0.0267033
	IFT57	-0.864349	0.00392374	-0.714877	0.000353577
	IFT74	-1.0678	0.00554213	-0.841714	4.18079e-05
	IFT81	-1.15004	0.00730588	-1.32709	1.9199e-07
	IFT88	-1.04096	0.0102268	-0.924864	8.90193e-05
	IGF2BP3	3.58642	0.000291839	6.38413	9.45712e-42
	IGFBP2	0.650897	0.0371606	1.35054	0.00350473
	IGFBP7	2.45672	4.08282e-09	2.36114	0.00812965
	IGFL2	-4.50941	5.17615e-05	-2.12604	0.0307105
	IGFL4	-8.62323	2.9794e-26	-2.04247	0.00106558
	IGSF22	3.3392	1.14648e-05	2.05407	8.36938e-05
	IKBKG	1.16375	0.00449592	0.687153	0.018064
	IKZF1	3.71908	7.63963e-05	2.42794	2.71962e-08
	IKZF2	-0.714127	0.0466441	-0.598583	0.0169414
	IL10RB	1.27764	0.000178849	0.51533	0.0215027
	IL13RA1	1.61225	6.91347e-06	0.606321	0.00418052
	IL15	2.65408	6.19331e-05	2.01523	2.38347e-08
	IL15RA	1.94598	0.000143697	1.77956	7.65767e-08
	IL1R1	1.75899	9.38828e-07	1.76168	9.4774e-08
	IL1RAP	-2.39846	1.33933e-07	-1.0507	0.000157968
	IL1RL1	-3.54843	0.000964327	-3.18309	0.000257346
	IL27RA	3.46863	1.13118e-08	3.8796	1.55822e-08
	IL2RG	2.60953	0.0220182	4.99697	7.21669e-08
	IL34	3.68158	5.76689e-15	1.63934	1.71571e-08
	IL36G	-2.21412	0.032513	-3.5837	2.05752e-11
	ILDR1	1.18593	0.0296004	0.653817	0.00271462
	ILVBL	0.915899	0.0200073	0.888737	0.00462475
	INHBB	-2.58521	0.000768716	-3.49665	2.41549e-10
	INPP5K	1.66316	7.64218e-05	1.01137	9.29572e-05
	INSR	1.50755	0.0259562	0.719201	0.000403644
	IQCA1	1.05179	0.0428017	2.23053	1.68277e-05
	IQGAP2	3.95752	6.89362e-05	7.54912	3.8242e-159
	IRF2	-0.77884	0.0231588	-1.02924	3.31294e-05
	IRX3	1.77649	0.0010781	0.577207	0.0202422
	ISCU	1.54316	4.70218e-05	1.11943	4.4686e-06
	ISM1	-2.20286	0.00038304	-2.56572	0.000169738
	ISYNA1	-1.13754	0.00473582	-0.878449	0.00602263
	ITGA2B	2.43335	0.000330408	2.89163	2.32388e-10
	ITGB5	1.41028	0.000252152	0.968012	0.00265849
	ITPRID2	-1.85882	1.39194e-08	-1.92689	3.78507e-10
	JADE1	2.62337	6.0888e-10	1.31736	1.47128e-05
	JADE2	1.44026	0.0017336	1.03965	0.000700298
	JAK3	1.89188	0.00119171	2.1452	0.00118594
	JMJD7	-1.06637	0.029226	-0.798363	0.0320683
	JOSD2	-1.33505	0.00358686	-0.662089	0.0476325
	JPH1	-2.46676	5.71399e-05	-1.09104	0.00866403
	KANK2	2.07792	2.58221e-07	0.700955	0.0342345
	KANSL1-AS1	2.37477	7.2025e-06	1.0275	0.033343
	KAZN	1.25309	0.0019031	1.45367	2.73867e-07
	KBTBD11	3.26204	0.0010822	2.89444	2.31665e-05
	KCNC4	1.46682	0.00161711	2.17547	0.000203869
	KCNE3	-3.17599	0.000472347	-2.62433	3.80563e-09
	KCNH4	3.00499	0.00854668	3.40524	0.000179012
	KCNH8	-6.20559	2.92685e-08	-1.90178	0.000771647
	KCNIP4	-2.92022	7.55214e-06	-2.25959	3.31294e-05
	KCNJ15	1.83067	0.0437207	3.14573	5.13663e-35
	KCNMB2-AS1	2.45215	0.00207295	2.12998	1.07315e-05
	KCNN3	3.16866	0.00297795	2.78071	8.74164e-06
	KCNQ3	3.79671	6.23162e-06	4.94513	3.31937e-12
	KCNQ4	2.25382	0.0189435	3.10128	2.00996e-10
	KCNQ5	-4.28903	4.83884e-11	-5.56415	1.11626e-82
	KCTD15	-1.42783	0.0312615	-2.13889	0.00615358
	KCTD17	-1.39285	0.0253248	-2.3599	3.97983e-06
	KDM1A	-0.708939	0.0482662	-0.516626	0.0173074
	KDM5B	-0.809454	0.00824609	-0.669255	0.000305882
	KDM7A	-1.80448	2.34747e-07	-0.934902	7.77229e-05
	KDM7A-DT	-1.21883	0.0363657	-0.589566	0.0351563
	KEAP1	1.11955	0.000581374	1.00182	1.99834e-05
	KHDC4	-1.71893	5.35859e-06	-0.896648	0.000176666
	KIAA0319	3.17789	2.01309e-05	2.69527	1.89906e-09
	KIAA0355	1.33537	0.000395992	0.844516	0.000113097
	KIAA0513	2.13351	4.69593e-06	1.18121	9.83083e-05
	KIAA0825	-1.04171	0.0136076	-0.88667	0.00016992
	KIAA1549L	1.77018	0.0104284	1.91715	0.0111129
	KIF18A	-2.98378	2.05596e-05	-1.62873	0.00516132
	KIF22	0.881791	0.019992	1.08225	0.00011317
	KIF3A	-1.08417	0.000888677	-1.12929	5.30898e-08
	KIFC2	-1.38193	0.047979	-1.11389	0.015097
	KLF11	2.23573	2.05943e-06	1.40657	9.63065e-05
	KLHDC7B	2.7457	0.00741408	5.6064	4.10615e-14
	KLHL11	-1.98131	0.0105643	-2.02941	7.24416e-06
	KLHL21	1.49824	0.000134829	1.29305	0.000354508
	KLHL35	2.52862	5.42891e-05	3.34	9.05905e-16
	KLHL36	1.71818	3.15636e-06	0.935265	0.000710009
	KLK1	-2.51585	0.0175265	-3.11569	0.000878748
	KLK7	-5.75448	3.22386e-07	-8.58941	1.64248e-15
	KLK8	-5.98221	9.91154e-10	-8.27276	3.61434e-12
	KMT2E-AS1	-2.05467	0.0015172	-1.95542	2.98967e-07
	KNSTRN	-2.11078	1.65646e-05	-0.993496	0.0139083
	KPNA2	-2.60185	2.63535e-13	-1.1483	0.00862097
	KRR1	-1.55557	5.3488e-08	-0.728254	0.000212325
	KRT13	-2.05331	0.0137179	-1.90054	0.0143583
	KRT15	-5.92157	6.2479e-101	-5.5728	1.26442e-59
	KRT4	2.32445	0.00166031	2.15465	1.52921e-05
	KRT6A	-4.11063	8.76503e-15	-1.88465	0.049095
	KRT6B	-4.51461	2.73343e-20	-3.46549	7.66721e-12
	KRT7	2.84093	8.09218e-21	0.657541	0.00368593
	L3MBTL3	-1.29232	0.0078027	-1.20699	4.51609e-07
	L3MBTL4	2.42462	0.00114819	2.18602	5.67248e-10
	LACTB2	0.919435	0.00743856	1.0222	8.55405e-06
	LAD1	-1.00867	0.0255647	-0.641089	0.0236088
	LAMA3	1.13182	0.00519375	1.86167	6.11748e-14
	LAMA4	3.28	0.00109791	2.92927	2.46858e-19
	LAMB3	2.97646	3.18329e-18	1.76489	2.63326e-11
	LAMP3	2.47824	0.00060214	2.10858	1.01831e-07
	LAPTM4B	0.761072	0.0472091	0.659181	0.00810924
	LBR	-0.981147	0.0349257	-1.0478	1.60306e-05
	LCA5	-1.0618	0.00860531	-1.74586	4.71174e-11
	LCAL1	2.76325	0.0139318	1.31446	0.0133703
	LCAT	1.57305	0.0122827	1.31745	0.0175544
	LCN2	2.42592	1.88141e-05	0.974604	0.00218775
	LCP1	3.54569	0.000690864	3.97016	8.47311e-15
	LDLRAD4	2.67449	0.0141607	2.02862	1.14218e-10
	LEMD3	-0.82172	0.0349799	-0.544654	0.0419995
	LENG8	-1.45763	0.000565328	-1.13303	0.00040843
	LEO1	-1.05243	0.0241727	-1.17414	1.1166e-06
	LEPR	3.18954	1.10552e-15	2.45292	6.10042e-18
	LFNG	-1.51899	0.0471046	-4.88726	2.30987e-09
	LGALS4	1.95069	0.041117	2.25177	3.38899e-05
	LGALS7	-1.64847	0.0011022	-2.98405	1.07218e-05
	LGR6	-6.50396	2.00452e-24	-1.77309	0.00860414
	LHFPL5	-1.32506	0.0339943	-1.61816	1.51987e-07
	LHX6	-2.13154	0.013586	-3.403	1.31369e-12
	LIFR	1.68133	0.0355876	0.753188	0.00303748
	LIG1	1.167	0.00824609	1.02911	0.00864506
	LIMCH1	3.8067	2.25442e-07	3.08377	9.72652e-05
	LIN7C	-1.00271	0.00817029	-1.02749	3.54837e-06
	LINC00113	2.53313	0.0213215	4.98273	3.43067e-13
	LINC00323	2.46742	0.0346094	2.13564	0.0120788
	LINC00334	3.79485	0.000450885	3.08934	0.00107097
	LINC00513	-2.0471	2.0509e-07	-1.76576	2.88507e-05
	LINC00636	2.44678	0.0202438	2.66792	0.00186782
	LINC00654	3.42839	1.44947e-06	2.53592	3.60115e-12
	LINC00662	-0.985301	0.0109733	-0.852077	0.00259202
	LINC00882	1.94036	0.0161651	1.38346	0.00525546
	LINC00886	-2.03011	0.000326719	-1.47528	0.000917107
	LINC00958	-1.27552	0.0265448	-1.1034	0.0160661
	LINC01004	-1.03973	0.0210948	-1.06525	1.30922e-07
	LINC01094	2.98019	0.00502833	1.95596	0.0164117
	LINC01117	4.13163	1.26333e-06	2.05834	0.0173924
	LINC01122	2.92656	0.000435225	1.83456	0.000111062
	LINC01184	-1.28093	0.00674908	-0.831834	0.00107874
	LINC01191	2.54631	1.03251e-09	2.21989	7.00647e-10
	LINC01239	3.14989	5.18705e-07	1.07737	0.00605259
	LINC01252	-2.32844	0.0383364	-2.138	4.33035e-05
	LINC01290	-3.17079	0.00488673	-1.87998	0.0080104
	LINC01397	1.84239	0.0419074	2.04997	0.01849
	LINC01409	-1.56382	0.0206328	-0.883415	0.0300444
	LINC01422	3.80313	1.76088e-13	3.34399	4.51997e-15
	LINC01482	4.98528	3.29752e-12	6.05645	4.38112e-92
	LINC01498	2.50267	0.00907111	2.6212	3.14469e-07
	LINC01588	1.43661	0.00273644	1.24836	9.96279e-05
	LINC01619	-1.57343	2.4119e-05	-0.759646	0.00406197
	LINC01620	2.88756	0.00498272	3.13005	0.000961604
	LINC01725	2.86709	1.83215e-15	2.68534	7.17183e-35
	LINC01934	1.83917	0.00707162	1.74216	0.000218747
	LINC02035	1.92545	0.00183328	0.972929	0.015641
	LINC02057	2.30881	0.0156898	0.880321	0.000727372
	LINC02101	2.79158	0.00726525	4.70424	3.01915e-06
	LINC02133	1.55101	0.033341	1.99893	9.29689e-06
	LINC02188	4.2097	1.37863e-07	2.04317	0.000101018
	LINC02300	-2.99202	0.00341133	-1.9222	0.000235773
	LINC02306	2.38774	0.0421237	3.77191	1.22714e-10
	LINC02331	4.25627	3.39009e-09	2.17054	5.84127e-17
	LINC02341	1.92575	0.0299818	1.93272	0.00112434
	LINC02343	2.34269	0.0206328	1.09756	0.00390935
	LINC02398	2.41987	0.0244239	2.26197	0.00036315
	LINC02478	2.51359	0.0173826	2.64063	0.0031394
	LINC02551	3.21594	1.50708e-05	2.22708	1.57055e-07
	LINC02641	4.27689	6.72008e-05	2.48466	0.00874619
	LINC02649	2.61043	3.79486e-05	1.79796	0.000286401
	LINC02680	1.78234	0.00365971	1.34996	0.00129515
	LINC02693	-1.63349	0.0154187	-1.6483	0.000173559
	LINC02811	2.8304	0.00312772	2.01996	0.000418001
	LINC02832	-2.41358	0.00289836	-2.08566	0.00313309
	LINC02853	2.52183	0.0387337	2.10141	0.0255484
	LIPA	0.8724	0.0272402	0.823948	0.000322178
	LLGL2	1.25672	0.000115917	0.640227	0.000956518
	LMAN2	1.07071	0.00161392	0.948027	2.17633e-08
	LMNA	-0.700905	0.0449636	-0.693613	0.0332585
	LMO4	-0.892928	0.0448916	-1.32273	1.86948e-10
	LNX1	2.29193	1.46781e-07	1.02963	0.00100541
	LOX	2.85299	0.00450091	2.90235	2.30552e-08
	LOXL1	1.34296	0.00137141	4.1618	1.2918e-29
	LOXL1-AS1	1.4089	0.0439681	2.8241	5.77456e-18
	LPAR5	3.90379	3.47455e-18	3.74941	7.12722e-33
	LRFN3	-1.91586	0.00627826	-1.30412	0.00022465
	LRFN4	2.0675	1.19396e-09	1.90777	6.2471e-05
	LRIG1	-1.87471	6.80827e-05	-1.03999	3.88122e-05
	LRP3	2.42243	0.00479867	1.30685	0.00449591
	LRP4-AS1	-2.24934	0.0103899	-1.82525	0.0442837
	LRP6	-1.52053	0.000123872	-0.907994	1.25289e-05
	LRRC43	2.90097	0.00077589	1.70619	0.000315218
	LRRC75A	1.24056	0.0487191	3.32373	1.65817e-19
	LRRCC1	1.18652	0.0119722	1.39087	6.22314e-06
	LRRN1	1.59963	0.00495503	1.43429	3.74584e-16
	LSM12	-1.10928	0.00117386	-0.622083	0.00795694
	LSM8	-0.796278	0.0416341	-0.844108	0.000311003
	LTBR	-1.19244	0.000149412	-0.8895	3.7159e-05
	LUC7L	-1.02539	0.00781021	-0.927848	4.58999e-05
	LUC7L3	-1.30244	7.96576e-05	-0.949603	1.80202e-05
	LY6K	3.34037	8.09132e-06	3.56671	1.74092e-16
	LY96	2.49275	0.0206786	2.56988	6.73246e-09
	LYPD3	-2.04183	6.95534e-05	-3.13977	8.17754e-09
	LYZ	2.35466	0.0222729	1.07374	3.46137e-05
	LZIC	-0.803099	0.0407291	-0.949604	0.00397573
	MAB21L3	2.89782	2.55188e-06	3.97658	3.44061e-20
	MACROD1	1.6831	6.68522e-05	1.74602	4.87839e-12
	MAD2L2	3.82567	6.13609e-22	3.94921	2.07474e-80
	MAGED2	2.77533	1.20009e-26	1.04437	9.23269e-06
	MALAT1	-1.6705	2.15202e-05	-1.37991	8.74768e-07
	MALT1	-1.55753	0.00010771	-2.11147	2.04617e-19
	MAMDC2-AS1	2.05595	0.000341206	2.20523	6.87131e-17
	MAML2	0.887832	0.00948115	0.719632	0.00055457
	MAN1A1	-2.41093	6.37661e-07	-2.32981	6.2688e-25
	MAN1B1	1.70068	2.34868e-05	1.02237	0.00251457
	MAN2B2	1.62738	1.77261e-05	0.756143	0.00418021
	MANBAL	1.0176	0.0014117	0.721985	0.00418052
	MANCR	-2.24375	4.64452e-05	-2.70564	0.00055268
	MANEAL	3.05689	1.24445e-05	2.30939	3.24698e-10
	MANSC1	-1.51307	0.000883468	-1.69045	1.19344e-10
	MAP1A	3.05905	0.00192552	3.54317	2.28893e-12
	MAP2K6	-1.8827	0.0303122	-2.09741	0.000156519
	MAP3K12	-1.66972	0.00767877	-1.71176	2.31665e-05
	MAP3K2-DT	2.18538	0.00365971	1.55241	0.000410911
	MAP3K6	1.48673	0.0070763	1.85806	1.58193e-08
	MAP4K3-DT	-1.17666	0.0102275	-0.84376	1.98705e-05
	MAP6	2.53018	0.00525141	1.91077	0.000330128
	MAPK8IP3	1.02061	0.0152143	0.899251	0.000394535
	MARCH5	-0.735644	0.0345401	-0.662129	0.0014989
	MARCH7	-0.829323	0.00634045	-0.590504	0.00301883
	MATN3	2.65808	0.0111382	2.65894	0.000259144
	MBD2	-1.01642	0.0293452	-0.711538	0.000812427
	MBOAT1	1.67837	0.00371896	1.41887	4.05827e-12
	MCTP1	0.980227	0.032566	1.36765	0.000507532
	MCUB	1.58623	0.00306289	0.771752	0.0364603
	MDK	4.33601	1.38572e-25	1.19523	2.17621e-07
	ME3	1.85372	0.00988813	1.43202	0.000165677
	MED11	-0.997403	0.0466894	-0.805602	0.00139714
	MED12L	-1.59687	0.0211847	-1.03999	0.0324272
	MED16	0.950196	0.0396258	0.80624	0.0163176
	MED31	-0.749192	0.028638	-0.819551	0.000172897
	MEF2C	2.59537	0.0164481	3.09055	6.37022e-05
	MEF2D	1.32331	0.00203779	0.619261	0.00539008
	MEG3	-8.62502	3.76345e-14	-0.783854	0.0058149
	MEG8	-6.53668	1.22399e-20	-3.31174	8.98602e-05
	MEGF6	1.09906	0.0449439	1.54083	0.0039203
	MELTF	2.2078	0.00156978	0.966176	0.00386012
	MEPCE	0.804256	0.0430975	0.547271	0.0412945
	MERTK	-1.28474	0.0312638	-1.61518	1.9325e-07
	METAP1	-1.01543	0.0147313	-0.66781	0.00321806
	MEX3A	1.16695	0.0140374	0.752137	0.00425664
	MFN1	-1.1135	0.00145868	-0.577819	0.0200896
	MFSD1	1.27548	0.00150221	1.04247	2.10062e-06
	MFSD10	-1.02383	0.0118421	-0.578701	0.00276258
	MFSD2A	-1.86423	1.9538e-06	-2.14721	4.33105e-09
	MFSD3	-1.48429	0.000112383	-1.37384	1.89727e-07
	MFSD4A	2.89008	3.36291e-05	1.63437	1.00271e-14
	MGAM	2.64089	0.0168224	2.89104	4.89376e-17
	MGAT4B	1.04798	0.000459583	0.662925	0.0236163
	MGAT5	-1.87756	0.000565549	-1.2285	8.33219e-07
	MGST1	1.02277	0.00923558	0.994797	1.83571e-06
	MIA	2.42003	0.0275999	4.23447	2.63734e-15
	MICA	1.5048	0.00904522	1.01117	0.0142066
	MICU2	-0.982243	0.00763929	-0.50962	0.021222
	MIIP	1.34886	0.024877	1.21733	0.00222
	MIR210HG	-3.54067	1.23227e-08	-2.17787	3.58134e-06
	MIR31HG	-3.06756	8.89874e-12	-1.25068	2.60617e-08
	MIR4435-2HG	2.23284	0.000214321	1.41647	5.76972e-17
	MISP	-1.50979	0.00674908	-1.00101	3.41881e-05
	MLPH	2.16181	1.95293e-07	0.539697	0.0158353
	MMP1	-2.49991	0.0232846	-2.14831	0.00126618
	MNAT1	-0.8198	0.0199921	-0.759552	0.00104938
	MOCOS	1.15763	0.00466534	1.53709	1.347e-14
	MOCS1	2.57177	0.00166199	1.90828	0.0167318
	MORC3	-0.951072	0.0113322	-0.676926	0.00366118
	MORC4	0.76474	0.018964	1.06917	8.67486e-06
	MOV10	1.04461	0.0116983	1.49235	9.63243e-09
	MOXD1	2.38515	0.044886	2.19492	0.0201944
	MPC1	1.45625	1.7404e-06	1.72787	1.8904e-10
	MPLKIP	-0.827888	0.00976482	-0.487822	0.0260846
	MPPE1	1.20707	0.0010599	0.515494	0.0424416
	MPST	-1.12904	0.002951	-0.929549	0.00313869
	MRAS	4.87374	1.52845e-10	2.94971	9.81337e-13
	MREG	-1.19446	0.0162163	-1.05272	0.00190434
	MRGBP	-1.08585	0.00812791	-0.863646	0.0080104
	MROH2A	3.2378	1.13098e-05	3.78774	2.4301e-09
	MRPL17	-0.763595	0.0294708	-0.556177	0.0129577
	MRPL18	0.641913	0.0349407	0.675469	0.000528229
	MRPL42	-1.07136	0.0101353	-0.768614	0.0039556
	MRPS34	-0.804856	0.0157264	-0.691774	0.002591
	MSC-AS1	1.52323	0.000366483	3.09857	0.000975652
	MSH5	-1.58203	0.00385077	-0.737809	0.0200365
	MSLN	-2.63595	0.0178944	-3.87811	2.7763e-06
	MSN	1.34	0.0482524	1.07407	0.00539466
	MSRB2	1.20816	0.00122442	0.948309	6.60169e-06
	MT1E	2.36201	9.5255e-13	5.68961	2.3913e-85
	MT1F	2.70592	4.04072e-06	4.36285	8.0169e-27
	MT1G	2.41097	0.0244503	5.90444	5.43587e-21
	MT1M	1.98562	0.0405916	4.54619	4.97298e-06
	MT2A	4.32063	7.85305e-16	6.42615	1.5326e-221
	MT-ATP8	-1.29394	2.91599e-07	-0.939001	5.04815e-06
	MT-ND1	1.29777	6.70667e-05	1.86903	1.51572e-09
	MT-ND2	1.07297	0.00935612	0.936633	0.0156228
	MT-ND3	0.741327	0.00532312	0.712332	0.00017478
	MT-ND4L	0.955418	0.0222314	0.727727	0.00527357
	MT-ND6	-1.67607	2.83237e-08	-1.41945	1.1188e-15
	MTRNR2L12	-0.900473	0.0127221	-1.01141	0.00495031
	MTRNR2L8	1.41377	4.8502e-07	1.12356	7.80906e-05
	MUC1	5.82269	6.24237e-90	0.953722	1.66478e-05
	MUC13	3.18027	0.00299005	5.59792	6.58719e-08
	MUC2	3.11639	0.00314031	5.57137	1.69253e-07
	MUC20	4.29771	9.37811e-13	1.74866	6.7034e-06
	MUC5AC	3.80007	0.000194521	2.73012	0.00245766
	MVP	0.942015	0.00111845	0.441739	0.0343777
	MX1	2.03184	1.58021e-06	1.48977	2.07729e-10
	MXRA5	6.10692	5.84447e-21	3.34198	1.05702e-05
	MYADM	2.33206	0.000250959	1.27744	7.358e-05
	MYCL	2.61834	1.85935e-06	0.733226	0.00785829
	MYL6B	-2.19945	1.31102e-09	-1.53879	2.71316e-05
	MYO15B	2.75866	0.000228711	1.50161	0.00120645
	MYO1C	1.51495	0.0030206	1.39425	6.62993e-06
	MYOF	-0.813836	0.0288181	-0.716575	0.00389535
	MYORG	1.77279	0.000144715	1.2762	8.08593e-06
	MYOZ3	2.95301	0.000272831	2.32758	0.00087754
	MYPN	4.86019	3.42197e-05	2.97906	0.000515419
	MYRFL	1.54809	0.000733388	1.09007	0.00152964
	MYSM1	-1.14976	0.0138768	-0.658474	0.00954174
	MZF1	-1.10773	0.0186	-0.721407	0.00286918
	N4BP2L1	2.57859	4.5258e-07	2.25139	1.19902e-14
	NAA20	0.876701	0.00434059	0.426073	0.0488492
	NAAA	1.90738	1.61243e-06	0.905101	0.0252809
	NAB1	-1.03032	0.00811815	-0.872288	0.00182851
	NAE1	-0.963635	0.00384428	-0.807673	0.00123986
	NALCN	2.81936	0.000430237	1.35082	0.00769172
	NAMPT	0.974964	0.0469129	0.569122	0.0104579
	NAP1L2	3.25557	0.000267839	3.34388	2.39377e-05
	NASP	-1.06641	0.015075	-0.692336	0.00554757
	NAV2	2.51885	5.61066e-12	2.33588	1.77361e-29
	NBEA	-0.850222	0.0160727	-1.09074	0.0011755
	NBEAL2	-0.987489	0.0371768	-0.794104	0.0135744
	NCAPH2	1.29163	0.0176168	1.27013	0.00257795
	NCBP2	-0.914534	0.00690129	-0.517788	0.04026
	NCF2	2.54008	0.00311125	1.20909	0.000124158
	NDEL1	-0.915795	0.0178181	-0.82059	0.025557
	NDFIP1	0.943305	0.000961356	0.449518	0.0291882
	NDUFA4	0.657717	0.0444805	0.851868	1.0979e-05
	NDUFA4L2	-1.98879	0.00585909	-1.72243	0.00867225
	NDUFB2-AS1	1.88005	0.0107771	1.97767	5.64033e-06
	NEAT1	-1.35718	9.15936e-05	-1.92143	6.83525e-34
	NECTIN1	-1.59158	0.000143697	-1.69949	7.80613e-11
	NECTIN1-AS1	-3.92156	0.0001391	-3.37488	0.00019068
	NEK3	1.78851	0.00352105	2.01966	1.35578e-11
	NEK6	1.55317	2.44425e-07	2.8151	1.31677e-36
	NEK8	1.08758	0.0401949	0.768913	0.00653195
	NELFB	0.805066	0.0205293	0.599807	0.0153068
	NENF	0.72465	0.0216218	1.0257	0.000102822
	NEURL3	4.2112	1.65665e-06	4.78433	1.04362e-44
	NFATC1	3.52521	8.5349e-06	2.93141	9.65995e-11
	NFATC2	2.14276	0.0356928	2.77003	2.89444e-17
	NFE2L1	1.05389	0.00026018	0.914986	2.85867e-05
	NFKB2	2.00215	1.69086e-05	1.42851	3.04008e-10
	NFKBIE	1.77094	0.00285934	1.03657	0.000771647
	NFYC-AS1	-2.64537	0.0266148	-3.33595	9.66444e-08
	NGF	-5.80891	2.52062e-07	-4.32826	7.45776e-06
	NGFR	2.23343	4.74278e-08	6.46978	1.27925e-52
	NHS	-2.5326	1.72998e-07	-1.8105	2.84763e-11
	NIBAN1	2.59118	0.00173462	1.64558	2.9908e-06
	NIBAN3	1.80879	0.0285068	1.36097	0.00682448
	NISCH	0.871976	0.0295785	0.770653	0.00500627
	NLRC5	1.53881	0.0445669	1.75745	1.31676e-11
	NMI	1.73665	5.93914e-05	0.795206	0.00390764
	NNT	1.05726	0.00238729	1.79333	3.63953e-21
	NNT-AS1	1.12575	0.00535308	1.20862	1.7829e-05
	NOTCH2	1.52048	0.0214319	1.21097	7.14051e-11
	NOTCH3	-3.40759	1.44073e-08	-1.5871	6.32378e-06
	NPAS3	2.22571	0.0437797	2.09849	9.89762e-06
	NPM2	2.84051	0.000135949	0.897576	0.00397277
	NPNT	2.44642	0.0072555	2.51156	9.42475e-11
	NPR3	2.65374	0.00015846	2.81911	6.57452e-06
	NPSR1	-1.8418	0.0427521	-2.48318	0.00632253
	NPW	-2.7372	8.22259e-06	-1.55007	0.00177371
	NQO1	1.46548	0.0101144	2.39968	2.62304e-13
	NR3C2	4.25639	7.40988e-26	2.23039	1.40996e-12
	NRAD1	2.30566	0.018813	1.78214	0.000235156
	NRARP	-3.42414	1.44143e-16	-2.17269	2.30525e-06
	NREP	1.5596	0.0285503	4.24687	1.36902e-41
	NREP-AS1	2.618	0.0300686	3.39531	7.35719e-11
	NSFL1C	1.1818	0.00098558	0.444243	0.0404046
	NSRP1	-1.15486	0.00510838	-1.11699	6.26453e-06
	NTN1	1.97831	2.01496e-10	1.5141	2.83687e-10
	NTRK2	-5.49634	5.37518e-15	-3.41405	1.40753e-10
	NUDT14	-1.16685	0.0233023	-1.09103	0.000195498
	NUDT16	1.07623	0.00730122	1.21862	1.33186e-05
	NUDT22	-0.705963	0.040393	-0.623705	0.00695443
	NUF2	-1.99136	0.0468135	-1.44698	0.0246733
	NUP50-DT	-1.99938	4.28434e-05	-0.731247	0.02403
	NUP62CL	1.6204	0.0136135	2.61343	2.32534e-08
	NUP88	-1.26946	0.00194475	-0.559673	0.0162227
	NUP98	-1.25795	0.00163059	-0.654317	0.0154995
	NXN	-1.04579	0.0189585	-0.613693	0.0322353
	OAS3	1.3455	0.0401021	1.78779	1.25942e-05
	OAZ1	-0.726206	0.0452992	-0.670887	0.00899448
	OAZ2	-0.945543	0.0315151	-0.835109	0.000186733
	OBSCN	1.55901	0.00171359	1.17232	0.015896
	ODC1	0.933957	0.0215403	1.93694	1.60452e-24
	ODF2L	-1.00783	0.00504157	-0.789089	0.00699778
	ODF3B	1.65736	0.00780737	0.8765	0.00222572
	OGA	0.708251	0.0186672	0.668173	0.00176055
	OGFR	1.03859	0.00716507	0.766024	0.00126919
	OGT	-1.43943	0.000186796	-1.04896	2.11253e-05
	ONECUT3	-2.84647	0.00907759	-1.51595	0.00040448
	OS9	1.56996	1.12431e-07	0.588224	0.0222421
	OSBPL3	-0.899027	0.0026659	-0.971984	0.00158857
	OSER1	1.22812	0.000618507	0.73398	0.000874813
	OSGIN1	3.17638	5.76689e-15	2.67069	2.55048e-26
	OTOA	2.18422	0.0134294	1.31026	0.047756
	OTUB2	-1.46972	0.0122132	-0.989278	0.00699764
	OVCH2	1.48133	0.0444117	2.9305	3.18656e-06
	OXLD1	-0.817789	0.0397256	-0.755125	0.000228863
	P2RY6	3.1421	9.61489e-05	1.90517	0.000641164
	P4HB	0.809635	0.0115298	1.28136	2.01771e-10
	PABPC4	1.03989	0.000188411	1.77646	8.07776e-11
	PABPN1	-1.41746	0.000293034	-0.796501	0.0139042
	PACS1	0.772777	0.0436296	1.22285	3.13728e-07
	PADI2	4.96486	2.6425e-11	3.15276	2.57822e-08
	PAFAH1B3	-0.858692	0.014817	-1.43882	9.13175e-15
	PAGR1	-1.13215	0.00672229	-1.55987	3.84205e-11
	PALD1	-5.87505	5.2961e-07	-3.72823	2.89622e-05
	PALM	1.66393	0.0296051	1.28456	0.00136509
	PALM2-AKAP2	3.59454	2.42902e-07	0.963513	5.73966e-05
	PALMD	1.93995	0.000401262	3.00643	2.80423e-21
	PAN2	1.2196	0.0339676	0.812225	0.0145966
	PANX2	4.93748	2.3946e-08	2.75281	8.47156e-06
	PAPSS2	3.43251	3.06154e-07	6.16693	5.5921e-141
	PARD3B	1.08893	0.00916158	1.0686	0.00339728
	PARD6G	-1.27984	0.000759046	-0.907562	0.00856845
	PARP10	1.42271	0.00729024	1.31734	0.000150392
	PARP12	1.33733	0.00362876	1.30105	2.10693e-06
	PARP14	1.70079	4.30987e-08	0.930649	9.8435e-06
	PARVB	1.69375	8.624e-06	3.0436	8.67631e-11
	PAXBP1	-1.67639	1.43867e-05	-0.915308	0.000289633
	PBX4	-1.91722	0.00138855	-1.31667	0.000353653
	PCAT6	-1.72141	0.0115524	-2.71911	1.61302e-16
	PCBD1	0.977105	0.00506708	0.946262	1.3224e-05
	PCDH1	1.31761	0.041001	0.617123	0.0136101
	PCDH19	-2.92452	0.00164357	-1.42038	0.0439582
	PCDH20	5.1655	4.08257e-10	1.11274	5.68546e-06
	PCDHAC2	2.66786	0.0232731	1.57644	0.00467402
	PCLO	2.2028	1.08319e-17	2.62309	9.85413e-25
	PCNX1	-1.21015	3.28951e-05	-0.500738	0.0339794
	PCOLCE2	2.50856	0.00502833	1.89248	0.0265968
	PCYOX1L	2.24233	9.97161e-06	1.70243	2.7375e-08
	PCYT2	0.921239	0.0369926	1.28554	3.11661e-05
	PDE2A	1.97916	0.0442814	2.62062	3.71832e-09
	PDE3B	-2.33593	0.0345401	-1.71738	0.0457051
	PDE4A	2.20526	0.0260835	1.74738	0.00146436
	PDE4DIP	1.61668	3.87953e-07	0.631946	0.00659074
	PDE8B	2.66136	0.0158941	5.09984	1.67442e-40
	PDGFA	-0.764384	0.0323361	-0.977861	0.00463514
	PDGFRA	4.90218	2.92668e-06	1.53023	0.000550966
	PDLIM1	1.13598	0.0102299	1.27273	2.79188e-14
	PDZD8	-1.66537	9.74472e-08	-0.50482	0.0100973
	PDZK1IP1	4.6573	4.98963e-27	4.02684	2.49708e-41
	PEA15	1.09059	0.0395052	0.637206	0.0263301
	PEBP4	2.33397	6.22505e-06	1.50949	0.0052687
	PEF1	1.00491	0.00726525	0.585249	0.0402441
	PELI1	-1.8287	7.20329e-08	-0.971939	2.69024e-05
	PEMT	1.07366	0.0053265	0.902794	0.000556612
	PGP	-1.66125	6.56671e-07	-0.932585	0.00011482
	PHACTR1	4.6994	2.43958e-15	2.63161	8.37786e-09
	PHF10	0.995189	0.0103326	0.702916	0.0228584
	PHF11	1.38189	0.000415419	0.858654	0.00486915
	PHGDH	-2.14983	4.13809e-07	-0.876145	0.0351468
	PHKG2	-1.01834	0.00437595	-0.83085	0.000106798
	PHLDA1	-1.54975	8.0951e-06	-2.58514	8.72901e-23
	PHLDB2	-1.08926	0.00117386	-2.57607	3.96756e-15
	PHOX2A	-1.08533	0.00405639	-2.69887	0.00194104
	PHYH	2.37589	3.09885e-16	1.62809	2.43723e-11
	PIGS	1.48918	0.00154109	0.87267	0.0198739
	PIGT	1.70437	3.32184e-05	0.953552	0.000145515
	PIH1D1	-1.38404	4.40764e-06	-0.89702	0.00044626
	PIK3CD-AS2	-1.71939	0.0164481	-1.76403	0.000427273
	PILRA	2.16698	6.06267e-05	1.83901	2.19498e-12
	PIM3	0.930459	0.00353142	0.5387	0.0224243
	PINK1-AS	1.70323	0.00339179	1.26768	3.76878e-05
	PINLYP	-3.77301	0.000137583	-1.53997	0.0373343
	PIP5K1B	2.113	0.000152983	1.7424	3.09677e-10
	PITPNC1	-1.95454	4.86161e-08	-0.621438	0.00284353
	PKLR	2.80131	0.00830084	3.43006	1.27721e-05
	PKN1	2.21276	1.31102e-09	0.955651	0.00725591
	PKN2-AS1	1.62594	0.00265154	1.08229	0.0306834
	PKP1	-1.22118	0.0221706	-2.82223	8.15508e-08
	PLA2G4F	3.6698	4.21496e-14	4.42535	7.57208e-20
	PLA2G7	-2.8221	0.010066	-3.88727	6.59323e-05
	PLAA	0.8574	0.0254606	0.569491	0.0115558
	PLAAT2	3.15194	0.000388013	2.07274	2.54889e-07
	PLAAT4	4.2429	2.73343e-20	1.90808	2.88117e-07
	PLAT	-3.99579	1.39194e-08	-2.01355	0.000337276
	PLBD1	2.97861	0.000218921	3.06884	2.16883e-26
	PLCB4	4.96142	7.09086e-13	1.80663	0.000398534
	PLCD1	3.03159	2.60808e-09	2.48707	5.55274e-22
	PLCD4	1.36953	0.0291764	4.16308	7.71773e-20
	PLCG1-AS1	-1.9261	0.0468201	-1.98727	0.000615482
	PLCG2	-1.52049	7.57162e-07	-2.08666	4.21563e-16
	PLCH1	1.81229	0.0367545	2.47479	4.54736e-10
	PLD2	0.97018	0.042895	1.62418	9.23411e-10
	PLEK2	1.29475	0.00433946	0.954763	0.00990813
	PLEKHA6	1.75849	0.00339179	0.771071	0.00100592
	PLEKHB2	1.32714	5.97353e-07	1.54712	1.23785e-16
	PLEKHG5	-1.2036	0.0194652	-1.35829	0.00140469
	PLOD1	-0.858119	0.0351033	-0.897951	0.015066
	PLOD3	1.8158	1.03977e-06	1.1877	3.07782e-05
	PLPBP	0.948313	0.00853947	0.849953	0.0037034
	PLPP3	2.8226	3.16628e-07	1.77379	2.97392e-16
	PLXNA2	-1.3414	0.00813814	-1.76918	4.89115e-06
	PML	1.18711	0.00448911	1.12971	2.19489e-08
	PNCK	2.4636	7.8527e-06	2.77181	7.72631e-10
	PNISR	-1.03305	0.000537192	-1.15017	9.52558e-10
	PNPLA2	1.65952	1.23813e-06	0.57548	0.00516132
	POC1B	-1.14649	0.00537413	-0.554688	0.0461053
	PODXL	2.80283	1.10465e-05	2.44004	1.35798e-13
	PODXL2	2.38861	0.000164443	2.79788	6.57969e-15
	POLR2B	-0.855501	0.0225119	-0.461667	0.0282746
	POLR2L	1.1012	0.00221298	0.912392	4.56799e-06
	POLR3K	-0.85355	0.0407578	-0.732506	0.000756087
	POLRMT	0.922914	0.040646	0.880123	0.00160784
	POT1-AS1	1.38913	0.0465592	1.80916	4.38064e-05
	PPARA	1.44311	0.000119774	0.659799	0.00407108
	PPARGC1A	3.3474	5.61066e-12	5.0329	3.28589e-30
	PPDPF	1.09828	3.86716e-05	0.583114	0.0139544
	PPM1G	-1.00058	0.00248078	-0.829051	0.000828337
	PPM1H	2.46397	0.000156934	1.12953	1.90273e-06
	PPM1K	1.80551	0.00890881	0.825291	0.0302815
	PPP1R10	-0.882388	0.0176984	-1.01939	2.75494e-06
	PPP1R35	-1.00976	0.00272093	-0.794326	0.000778993
	PPP1R7	1.06189	0.00445483	0.633867	0.00716634
	PPP2R1A	0.871343	0.0274976	0.739003	0.00950038
	PPP2R2A	-0.974741	0.00225848	-0.757972	0.000115797
	PPP2R2C	6.32918	3.98805e-18	4.64937	5.15161e-20
	PPP4R2	-0.821852	0.0072555	-0.820652	0.00109088
	PPP4R4	-1.5156	0.00668603	-2.95316	2.97768e-14
	PPTC7	1.10215	0.00621985	0.937023	2.36353e-06
	PRAF2	-1.46217	5.66787e-05	-1.6474	4.64149e-13
	PRAG1	-1.39231	0.000213701	-2.28512	1.7047e-25
	PRDM10	-1.14728	0.039042	-0.779794	0.00999756
	PRDM14	3.11553	0.00633148	3.89452	8.24172e-06
	PRDX2	-1.36398	3.37456e-07	-0.508365	0.0389983
	PRDX6	1.56481	1.46834e-09	1.60826	2.81569e-23
	PREPL	0.992653	0.00949923	1.02134	4.03318e-06
	PRKAG2	0.946193	0.0247931	0.535885	0.0337821
	PRKAG2-AS1	3.20703	0.00249469	2.16182	0.0249774
	PRKAR2B	3.10756	0.00277674	2.70258	1.86493e-26
	PRKCSH	1.04874	0.000146278	1.23357	4.21748e-06
	PRMT8	-2.74197	0.00160652	-2.30857	0.000753182
	PROM1	2.82331	0.00842295	1.63894	2.14701e-06
	PROS1	2.78183	9.57855e-07	1.27477	0.0049726
	PROSER2	1.198	0.0360949	0.741524	0.00992414
	PRPF38B	-0.855411	0.00693067	-0.699202	0.00120665
	PRPF39	-1.01277	0.0357397	-0.692971	0.0315034
	PRPF4B	-1.49877	4.19193e-06	-1.02403	3.56611e-05
	PRR13	1.13717	0.0100618	0.813027	0.00594046
	PRR3	-1.30174	0.0343939	-1.20116	0.000217222
	PRR7	-1.96039	1.60631e-06	-1.16932	0.00798309
	PRRX2	2.61724	0.00321749	2.55486	1.12143e-15
	PRTFDC1	-1.52166	0.0193356	-1.8598	0.00038922
	PRTG	6.15664	7.05205e-19	7.1978	1.79635e-65
	PRTN3	1.93856	0.0324082	2.89514	0.00585064
	PRXL2A	-1.31249	0.00507512	-0.425609	0.0411283
	PSAP	1.27953	5.47504e-07	1.13467	1.99055e-08
	PSD3	-0.579631	0.0477167	-0.669085	0.000371254
	PSMA4	-0.791156	0.0137408	-0.761007	0.000536161
	PSMB10	1.27877	8.2094e-05	0.993053	1.35977e-06
	PSMB8	1.09436	0.000263953	0.797735	0.000192454
	PSMB9	1.93289	1.18842e-06	2.08853	1.40718e-17
	PSMC4	-0.724226	0.0344635	-0.594141	0.00462475
	PSME2	0.904991	0.00237141	1.52918	1.36992e-18
	PSME4	-1.05565	0.0460496	-0.604069	0.030795
	PSPH	-1.75021	1.18034e-06	-0.645628	0.0267033
	PTGES2	-1.04678	0.00212672	-0.590743	0.0326648
	PTPN13	-1.1713	0.0348186	-1.07766	2.07508e-05
	PTPN18	0.939554	0.0313763	1.01926	0.00103781
	PTPN23	1.23524	0.00207163	0.574821	0.0161051
	PTPN3	1.11937	0.00332507	1.54844	2.39292e-17
	PTPRH	2.63445	0.00464469	2.2502	1.29917e-05
	PTPRJ	1.16508	0.029529	0.618327	0.00856845
	PTRH2	-1.06508	0.0040701	-0.935883	0.000129557
	PTTG1	-2.06701	5.47504e-07	-1.83407	0.000300305
	PWRN1	3.37321	0.000825474	3.03323	0.000155495
	PXDNL	1.39403	0.0184792	1.30299	3.47354e-05
	PXMP4	1.12629	0.0343939	1.02765	0.000458197
	PXN-AS1	-1.63262	0.0151371	-1.10539	0.00565724
	PYY	1.71142	0.0438981	1.35496	0.0354532
	RAB27A	1.49007	1.10465e-05	1.01178	3.51818e-07
	RAB30-DT	-1.52742	0.00223553	-1.58244	9.28262e-11
	RAB32	1.56272	0.00417147	0.898604	0.00134032
	RABGGTA	1.26241	0.00155978	0.854333	0.000593872
	RAD23B	-0.676016	0.039042	-0.49884	0.0115226
	RAD50	-0.936816	0.0221859	-0.69687	0.00507867
	RAI2	4.25503	0.000182134	3.43076	5.47385e-07
	RANBP17	0.974832	0.00730252	1.29517	5.09942e-07
	RAP1GAP	2.0847	0.00460028	1.81122	2.24179e-08
	RAPGEF2	-1.29767	0.00128366	-0.852475	2.62733e-05
	RASGRF1	2.82197	2.05596e-05	1.96041	0.0124211
	RASGRP2	2.51608	0.0223501	2.95399	3.46645e-05
	RASL12	2.26705	0.0248942	3.39416	0.0003973
	RASSF6	0.868376	0.00354497	0.813618	0.00827863
	RBAKDN	3.13134	1.72977e-05	2.61852	8.31937e-05
	RBM25	-1.20415	0.000409294	-0.666415	0.00677732
	RBM41	-1.52926	0.000148131	-0.797683	0.0174355
	RBM8A	-0.651792	0.0267972	-0.567553	0.0189438
	RBPMS	2.09553	4.35076e-16	0.815764	0.000375445
	RC3H1	-0.888505	0.00544258	-0.808543	0.000172897
	RCAN1	1.82462	0.000311237	2.00376	1.33576e-08
	RCN2	-0.70038	0.0331041	-0.972112	1.34435e-07
	RCOR1	-1.69668	4.55128e-06	-0.687664	0.00495054
	RESF1	-1.22817	0.00087619	-2.53706	1.21191e-33
	RETREG1	2.22493	3.84178e-09	2.8723	1.54189e-26
	RETREG2	0.869741	0.0117896	0.739154	0.00892528
	REV3L	-0.955479	0.0215189	-0.639315	0.00460496
	RFLNA	1.89045	0.00223954	0.990078	0.0105417
	RFLNB	2.48935	0.00635514	1.70498	0.035895
	RFPL3S	1.77135	0.04171	1.50189	0.0167044
	RFTN1	4.10993	1.46264e-08	3.49801	7.96995e-20
	RFX3	-1.35164	0.00176535	-0.725955	0.000637335
	RGS3	2.60911	5.61066e-12	1.67262	2.74368e-11
	RGS6	2.799	0.00679452	3.16659	1.03243e-13
	RGS7	2.70181	0.0126191	2.07558	0.00487676
	RHBDL1	-2.14171	6.98553e-05	-1.45221	0.0036239
	RHBDL2	1.01057	0.00507782	0.908448	1.27012e-05
	RHOBTB3	1.84254	4.0363e-07	0.639144	0.00567023
	RHOF	-1.83004	0.000931093	-1.92674	0.000235773
	RIMKLB	1.24643	0.0127899	0.960782	0.00616165
	RIPOR1	2.09362	5.66479e-07	1.25305	1.95588e-06
	RIPOR2	3.0752	0.000388013	4.56938	1.32897e-18
	RMDN3	0.969154	0.0116815	0.793387	0.00405387
	RMRP	-2.12086	0.0259562	-2.705	4.05437e-08
	RNASE7	5.02202	8.98198e-10	2.02254	0.0376595
	RNASEH2C	-2.04535	4.27864e-12	-1.88716	1.04627e-11
	RNF139	0.954162	0.0239552	0.628428	0.0185132
	RNF14	0.951309	0.0224945	0.550011	0.0258799
	RNF150	7.74619	1.33826e-49	4.44736	4.3743e-111
	RNF165	1.43508	0.0401949	1.48745	0.0255669
	RNF19A	-1.2355	7.781e-05	-1.51156	4.80938e-17
	RNF213	0.955072	0.00521803	1.2731	1.09943e-06
	RNF213-AS1	-1.03378	0.0487048	-1.18062	0.00247975
	RNF31	1.48326	0.000139549	1.71919	4.28594e-14
	ROBO2	-2.73661	1.0814e-06	-2.10104	1.45055e-07
	ROPN1L	2.10497	0.022708	2.82467	5.78103e-09
	RORB	2.97423	0.00455058	2.41286	0.00212206
	RP1	3.83674	1.61512e-15	5.50237	3.0619e-105
	RPA2	0.906992	0.0139666	0.692324	0.0456235
	RPAP3	-1.18802	0.000891506	-1.03057	3.91007e-06
	RPARP-AS1	1.74548	0.0026385	1.41159	0.000980792
	RPE	-1.14039	0.00123703	-0.557262	0.0330651
	RPS6KA2	1.8753	6.9117e-09	0.903178	6.33587e-06
	RPS6KB1	-1.00346	0.0162739	-0.637725	0.024144
	RRAD	2.22424	0.000822456	3.73572	1.85852e-34
	RRAGD	6.47264	1.42068e-39	3.19743	8.69335e-72
	RRAS2	-0.919515	0.0366184	-0.479365	0.0338989
	RRP12	0.777962	0.0394594	0.706598	0.00539318
	RSRP1	-1.24974	8.07198e-05	-0.716885	0.000256546
	RTN4RL1	2.79762	0.00924099	3.24153	1.33534e-05
	RTN4RL2	2.65709	0.0186248	2.75816	0.000192454
	RTP4	1.69017	0.0192805	0.669706	0.0430039
	RUBCNL	4.43748	5.17615e-05	4.85094	1.76026e-06
	RUSC2	1.80254	0.00774087	0.790836	0.0349851
	RUVBL1	-1.55315	0.000667354	-0.909237	7.90299e-05
	S100A14	-4.0947	1.33393e-19	-1.51646	7.25589e-07
	S100A16	-1.83594	1.38729e-06	-1.31752	8.68782e-05
	S100A4	-3.4295	2.6369e-12	-5.56886	2.37544e-54
	S100A6	-1.26518	0.00810181	-1.59983	4.59934e-22
	S100A7	4.26107	0.000123269	4.29618	4.98843e-06
	S100A8	-2.46303	0.0259748	-3.13003	1.47386e-14
	S100A9	-1.81066	0.0112989	-1.09281	0.0240803
	S100P	2.20401	0.0261227	2.48821	5.80753e-25
	SAA1	4.86747	3.11191e-71	1.7937	1.93236e-07
	SAA4	4.94457	1.4366e-14	2.30803	2.7158e-23
	SAMD10	2.3023	9.01872e-05	1.74986	2.90738e-09
	SAMD3	-2.5212	0.0136562	-3.49198	8.00828e-06
	SAMD9L	3.23875	1.64481e-08	1.93648	9.93207e-09
	SAP30	-1.5769	4.64452e-05	-1.07463	2.36803e-05
	SARM1	1.57376	0.013246	0.790849	0.0156511
	SASS6	-1.79853	0.0016134	-0.850325	0.0279405
	SAT2	-1.41587	9.43314e-06	-1.57156	1.04387e-13
	SBF2-AS1	1.17061	0.00738446	1.17619	1.57737e-05
	SBNO1-AS1	-1.88615	0.00692604	-2.32755	1.13176e-10
	SCAND1	-0.762749	0.0176984	-0.830984	0.000503612
	SCARF2	3.61539	3.11192e-07	1.64335	0.0176375
	SCAT1	3.12539	0.00101147	4.18878	2.49596e-08
	SCIN	2.92934	0.00329399	2.64956	1.41659e-05
	SCNN1A	2.61394	5.88925e-14	0.766773	0.00011408
	SCRIB	1.58578	3.36586e-07	0.762826	0.0100016
	SDC3	2.64921	0.000234529	1.94557	0.000636714
	SDC4	2.01473	3.0702e-12	0.848409	0.0157292
	SDCBP2	3.30639	1.8521e-19	1.78454	1.10119e-13
	SDCBP2-AS1	-1.47203	0.0193987	-1.03848	0.00023684
	SDHAF2	-0.808058	0.0409013	-0.652847	0.00997825
	SDHAF3	-1.70953	6.04343e-07	-0.886884	0.00205324
	SDSL	3.71949	1.00671e-45	2.89209	4.59781e-56
	SEC61A2	-1.67665	0.022129	-1.11642	0.00363414
	SEL1L3	2.15813	2.25077e-09	1.99931	2.06208e-27
	SELENOP	3.34865	2.93496e-08	1.5654	1.2762e-05
	SELENOW	-1.10943	0.00202137	-1.57734	1.65557e-11
	SEMA6D	2.16856	0.0139666	2.05359	0.000226895
	SENP2	-0.942923	0.0120779	-1.12936	1.56788e-06
	SENP5	-1.05305	0.000710196	-0.676383	0.00256533
	SEPTIN1	-1.61552	0.010343	-1.90623	1.13317e-06
	SEPTIN8	1.47686	0.000515574	0.734036	0.0139859
	SERINC5	-2.11806	7.94655e-13	-1.31288	4.01373e-12
	SERP2	-2.6962	0.00116426	-2.49501	0.000212916
	SERPINA3	8.19838	2.58834e-36	6.44842	2.9034e-159
	SERPINB1	-3.5967	1.23371e-12	-0.734312	0.0180945
	SERPINB13	-3.82429	8.75568e-10	-1.87397	0.0026884
	SERPINB3	-2.92483	7.3009e-06	-2.92236	0.000129445
	SERPINB5	-1.00884	0.00556301	-1.46493	0.000476145
	SERPINB7	2.65901	0.002951	3.74781	3.07458e-18
	SERPINH1	1.67193	1.26838e-07	1.48676	1.24718e-10
	SESN3	-2.13642	0.000768716	-2.85472	2.18646e-17
	SESTD1	1.2507	0.027185	0.588231	0.00189285
	SETD2	-0.789594	0.0460206	-0.421051	0.0434851
	SF3A2	1.02466	0.0087948	0.869765	0.00256095
	SFTPD	2.9027	0.00559653	2.31075	0.0057496
	SGSM3	1.01752	0.0058643	0.623003	0.00501742
	SH2D4B	2.27905	0.00289616	3.67248	2.48986e-16
	SH3GL2	2.39718	0.0154419	1.84035	0.0187048
	SH3PXD2A-AS1	-3.43784	2.54427e-16	-1.7913	0.00281917
	SH3RF3	-1.34954	0.0092767	-4.0384	1.5831e-24
	SH3TC1	1.47977	0.000102331	2.44018	1.34411e-21
	SHC4	3.57806	4.78931e-06	2.27407	2.08641e-13
	SHH	-4.02507	2.86157e-10	-4.0433	1.80016e-12
	SHROOM3	1.72266	0.000447244	1.0159	1.48445e-08
	SIDT1	1.73538	0.00907645	1.11553	0.000503612
	SIK3	-0.900634	0.0462605	-0.620489	0.000874245
	SIM2	3.76308	6.06267e-05	1.65124	0.0181407
	SIPA1L2	-1.00858	0.00168453	-0.505287	0.0293271
	SKAP2	1.15691	0.000231764	1.46438	1.82279e-14
	SLC12A2	-2.08685	2.38115e-06	-1.60437	2.12574e-09
	SLC15A2	2.55922	1.06059e-09	1.26196	1.61414e-09
	SLC16A1	-1.86504	1.84584e-10	-0.774967	0.0440098
	SLC16A12	4.48289	2.98706e-05	3.3317	2.93359e-08
	SLC16A14	5.89483	7.39026e-21	2.60098	4.03195e-13
	SLC16A3	1.77387	1.39147e-08	0.6569	0.0278032
	SLC16A6	6.01389	4.45804e-22	6.69127	7.24501e-67
	SLC16A9	2.41558	0.000290035	1.94557	6.94839e-24
	SLC18A2	-2.01383	0.0168224	-1.11247	0.0204025
	SLC20A1	-1.03662	0.0420359	-0.814206	0.0169156
	SLC22A18	2.34601	7.54867e-15	1.64817	2.76408e-11
	SLC22A18AS	1.75142	0.00187019	1.68298	7.10692e-05
	SLC22A23	-0.999883	0.036751	-0.917012	0.00178308
	SLC22A3	3.73958	2.30694e-10	2.23337	0.0318124
	SLC25A1	0.79734	0.0444508	1.38004	1.16487e-09
	SLC25A10	-1.69934	0.000537192	-0.614243	0.0348629
	SLC25A23	1.7799	2.63709e-05	1.0213	2.67224e-06
	SLC25A24	-0.874968	0.0081859	-0.866794	7.59345e-05
	SLC25A27	-1.22723	0.0158618	-0.665493	0.033971
	SLC25A28	1.29467	0.000668524	0.936788	0.00115038
	SLC25A34	2.90013	0.00219402	2.14905	0.00290354
	SLC25A37	1.38843	1.9581e-05	0.908835	0.00414376
	SLC26A11	2.53809	0.00480147	0.781737	0.0403081
	SLC27A3	1.94284	1.20114e-05	2.13412	3.86146e-11
	SLC27A5	-1.94804	0.00219402	-0.869642	0.0498195
	SLC29A1	3.45181	2.3563e-12	4.33267	2.02417e-37
	SLC2A1	-1.16796	0.0281572	-0.94047	0.00282643
	SLC2A4RG	1.11487	0.000452019	0.998144	5.50637e-07
	SLC2A5	2.32575	0.039445	2.06408	0.0052064
	SLC30A2	6.50292	7.7891e-09	9.23199	3.88484e-17
	SLC34A2	4.69891	8.13997e-06	3.409	3.62275e-49
	SLC35A4	0.858297	0.0306276	0.621852	0.0160496
	SLC35C1	1.06879	0.020677	0.849246	6.35785e-05
	SLC35F6	1.41681	0.00120374	0.853741	0.000926304
	SLC38A8	3.24653	0.00400371	4.60307	7.85836e-15
	SLC39A8	2.57459	0.000207163	2.09822	7.33533e-14
	SLC43A2	2.82598	2.24664e-17	2.22275	1.72517e-10
	SLC43A3	3.45543	1.04674e-09	1.50172	0.00440216
	SLC44A2	2.63009	1.90065e-09	1.12635	4.64664e-08
	SLC44A3	1.9737	9.50659e-05	1.12021	1.58332e-06
	SLC45A2	2.63184	0.00389318	1.67614	0.0108608
	SLC4A5	1.8143	0.00282519	2.62877	1.70745e-24
	SLC66A3	1.26696	0.00885265	2.09632	1.9283e-13
	SLC6A13	2.14009	0.0208621	2.47381	3.54204e-06
	SLC6A9	-2.03184	0.0230582	-1.52281	0.000285342
	SLC9A3-AS1	-2.53151	0.00160862	-1.73395	0.000508715
	SLC9A3R2	-1.02981	0.0434759	-1.1018	1.29917e-05
	SLC9A7	1.7336	5.75246e-07	1.03623	0.00111855
	SLC9A9	1.22239	0.0452992	1.27354	0.0171417
	SLFN11	-4.27792	4.7333e-08	-2.40543	5.72817e-06
	SLFN12L	-1.74779	0.020469	-2.08819	0.00478473
	SLK	-1.08398	0.000532709	-1.57377	1.61606e-13
	SLTM	-0.922828	0.00479867	-0.471908	0.0383348
	SMAD9	3.36377	0.000112136	1.06484	0.0301401
	SMARCA2	0.976412	0.0169458	0.712813	9.96279e-05
	SMARCA5	-0.727387	0.0229136	-0.76001	8.92242e-05
	SMARCAD1	-1.10453	0.00883731	-0.605077	0.0196347
	SMCO3	6.78299	1.46683e-09	5.81124	2.17268e-08
	SMIM10	2.07071	0.0392559	3.05656	8.08304e-05
	SMIM31	3.03795	0.00293224	2.1191	6.78236e-09
	SMPD1	3.38824	9.81601e-16	1.77056	2.15834e-05
	SMPDL3A	1.88131	0.00890755	1.73279	0.000229294
	SNAI2	-0.947297	0.0213529	-3.73041	8.68494e-20
	SNAPC1	-1.77065	9.99056e-08	-1.62299	3.89328e-11
	SNCAIP	3.17137	0.000477504	2.97623	6.32969e-10
	SNHG15	-1.81827	1.96099e-05	-1.15158	0.000157634
	SNHG30	-1.60817	0.000116408	-1.15112	4.07619e-05
	SNHG4	-4.43683	1.25312e-11	-1.75081	0.000689341
	SNHG7	-1.56654	0.000724344	-0.824549	0.0022669
	SNHG9	-1.57824	0.000395992	-1.29762	0.000883423
	SNTN	2.95842	0.00679281	2.38841	0.00265681
	SNX10	1.84904	0.0155601	4.02804	2.60498e-13
	SNX24	0.969431	0.00964624	1.36997	1.51533e-10
	SNX29	0.784274	0.0290199	1.3855	0.000114479
	SOBP	3.20652	2.63317e-07	2.32763	8.65464e-08
	SOCS4	-1.49899	0.000252018	-1.38549	1.03735e-06
	SOD2	2.61687	2.95704e-05	1.44318	1.49084e-11
	SORBS3	1.2141	0.015663	1.34091	1.2481e-05
	SORL1	1.83315	0.000465203	1.30475	0.000116673
	SOS1	-1.00554	0.0227172	-0.471164	0.0380231
	SOX2	-1.89893	1.82099e-06	-0.939651	1.51724e-05
	SOX21	-2.29451	0.00741408	-3.17511	1.83138e-11
	SOX2-OT	1.39804	0.00201625	1.03429	0.000120078
	SOX5	-4.05868	4.33202e-08	-1.81156	0.0319016
	SP100	1.35236	0.000808399	1.1501	1.07305e-08
	SP110	1.75275	2.87243e-05	0.876566	0.000282899
	SPAG4	-2.62931	0.000532197	-3.05118	6.90521e-11
	SPINK1	1.53195	0.0296509	0.797185	0.0194247
	SPINT1-AS1	1.49726	9.61077e-06	0.491628	0.0122765
	SPTY2D1OS	-1.7593	0.0310957	-1.1254	0.0245641
	SQOR	1.20805	0.00173896	1.08584	6.31501e-08
	SQSTM1	2.41389	1.71529e-10	1.3837	2.47898e-06
	SRCAP	-0.87381	0.0410799	-1.01047	3.78236e-05
	SREBF1	-1.20858	0.000110664	-0.822641	0.00366744
	SREK1IP1	-0.819675	0.0253868	-1.3946	2.41893e-09
	SRP19	-0.806888	0.0387534	-0.815521	0.00292256
	SRSF1	-1.19573	0.0390904	-0.660013	0.00628133
	SRSF10	-0.910298	0.0141345	-0.578826	0.0162225
	SRSF7	-0.900719	0.00692153	-0.561828	0.0271717
	SRSF9	-1.00083	0.00544708	-1.17544	1.07315e-05
	SRXN1	1.29495	0.00243809	0.879387	0.0176636
	SSB	-0.916588	0.000830516	-0.894203	2.78222e-06
	SSX2IP	-1.35276	0.0244619	-1.00872	0.00176638
	ST18	-2.85096	0.0222083	-3.23401	1.55677e-12
	ST3GAL4	1.84553	0.00457436	1.25741	0.00288728
	ST6GALNAC5	3.81698	0.00015846	3.46165	1.60374e-21
	STAT3	1.1504	2.73618e-05	0.632216	0.000846342
	STAT4	1.3673	0.0353041	2.1628	1.42525e-12
	STEAP1	-1.49616	0.0316072	-1.47198	1.17775e-06
	STEAP2	-1.50832	0.00434366	-0.98122	3.87822e-05
	STK26	-1.24229	0.0199988	-1.06319	4.68401e-05
	STK32A	4.67879	4.56968e-12	3.06071	0.000362977
	STK32A-AS1	4.01556	0.000251629	2.65711	0.00363228
	STK33	1.6316	0.00200415	2.7476	7.53795e-22
	STOM	2.01925	5.0228e-08	1.09802	2.23389e-08
	STOML1	1.61797	0.00653554	1.46628	5.35885e-06
	STON1-GTF2A1L	2.53951	0.0168224	2.57152	0.010214
	STRA6	-1.44043	0.000352392	-2.19206	0.000143877
	STRAP	-0.763231	0.010288	-0.623367	0.00438003
	STRN3	-1.1143	0.000450858	-0.601508	0.031407
	STS	2.04344	8.49315e-08	0.922485	3.95572e-07
	STX10	-1.11768	0.00159236	-1.07896	2.16036e-07
	STX6	-1.45413	5.29277e-05	-1.09957	7.79499e-08
	STYXL1	0.980493	0.0369516	0.952712	5.5294e-05
	SUCLG2-AS1	2.31475	3.15989e-06	2.16183	6.26976e-21
	SULF1	2.20064	0.000136044	4.92643	1.10631e-27
	SULF2	2.5029	1.5867e-12	2.20642	8.64872e-15
	SULT1C2	7.6439	7.95134e-14	4.99368	4.41687e-13
	SULT1E1	2.0351	0.0421237	3.47047	1.17486e-22
	SUOX	1.07294	0.0172204	1.39838	3.964e-08
	SUPT6H	-0.69568	0.0485885	-0.443955	0.0492821
	SURF2	-1.18047	0.000236068	-0.848116	0.000277873
	SUV39H2	-1.33487	0.0293815	-0.786228	0.0297039
	SUZ12	-0.962983	0.00209026	-0.763704	8.49941e-05
	SYCP3	2.32274	0.00819828	2.86087	1.06753e-07
	SYNE1	3.51649	1.45284e-10	2.13706	6.92434e-06
	SYNGR3	2.55119	0.0250205	1.70732	0.034134
	SYNPO	1.11758	0.0199036	1.25815	0.00864506
	SYT1	-2.71851	0.00521803	-3.72309	3.38156e-20
	SYTL3	2.45778	6.06866e-11	1.91253	2.21823e-16
	SYTL5	2.87952	0.0072213	1.49561	2.33965e-05
	TAF15	-1.01411	0.0114136	-0.648718	0.00903985
	TAF1B	-1.15818	0.00381166	-1.01644	0.00134704
	TAFA3	2.65899	0.00880783	2.75443	0.00251342
	TAGLN3	-1.96557	0.0414604	-1.73619	0.00723834
	TALDO1	1.36315	9.65366e-05	0.645335	0.00642233
	TAP1	2.80847	2.5685e-09	2.57096	8.15109e-44
	TAPBP	1.76365	3.78237e-05	1.35398	1.73211e-09
	TAPBPL	1.97999	2.90183e-09	1.81496	1.12197e-20
	TASOR	-0.889516	0.0312467	-0.763324	0.000529784
	TATDN3	1.68392	5.23358e-06	1.83036	3.60408e-16
	TBC1D1	1.95109	2.35289e-06	1.43385	3.50535e-07
	TBC1D2	0.877965	0.013586	0.986306	0.0107574
	TBKBP1	2.29995	0.0409678	1.17247	0.00564696
	TBX2	4.52327	2.78171e-05	3.54933	1.11722e-05
	TBX2-AS1	2.76008	0.0173825	2.55359	0.00654397
	TCEA1	-1.20329	0.000161611	-1.16131	1.42699e-06
	TCF3	-0.972852	0.0105923	-1.194	2.62527e-07
	TCN1	-1.92096	0.0412657	-4.17284	1.28401e-27
	TCN2	2.57098	0.000280357	1.27234	1.22337e-06
	TCP11L2	-1.25794	0.0106781	-2.18495	6.35431e-19
	TDG	-1.24774	0.00249079	-1.16581	0.000217524
	TENM4	-1.93295	7.10545e-11	-2.78067	1.75614e-27
	TEX14	3.63737	2.60767e-09	2.40949	3.04403e-07
	TEX45	2.8565	0.000538196	2.10616	1.25397e-05
	TFAP2C	-1.31726	0.0323957	-1.18125	0.000156746
	TFCP2L1	5.318	2.53014e-16	4.18217	9.33197e-68
	TFEB	1.59934	0.000131612	2.46832	9.54596e-17
	TFF3	-0.880398	0.0426494	-3.17719	7.62877e-13
	TFPI	2.74136	1.20454e-09	1.04757	0.0137717
	TFPI2	3.01508	5.81346e-08	3.60047	9.71564e-31
	TFPT	1.37023	0.0161186	0.689665	0.00425952
	TGFA	-1.24281	0.00531976	-1.52663	5.20744e-12
	TGFB2	2.7161	1.14324e-06	0.650709	0.0384494
	TGFBI	4.78133	5.22673e-41	1.10575	0.0337245
	TGFBRAP1	1.24634	0.00517452	0.673266	0.0408929
	TGM2	4.39357	1.11603e-21	1.63907	3.12807e-05
	THEMIS	4.34747	5.29277e-05	2.23805	0.0103494
	THOC2	-0.873552	0.00456748	-0.584551	0.00976354
	THOC6	-1.24093	0.00467776	-0.617061	0.0432531
	THSD1	1.67357	0.0152105	1.81091	2.36633e-06
	THSD4	1.06611	0.0132509	1.83273	5.16784e-15
	THUMPD3-AS1	-1.54983	2.95536e-06	-1.50524	8.6093e-06
	TIGD2	1.3542	0.0243692	0.91119	0.0335535
	TINAGL1	1.32698	0.0023684	1.21199	0.000869142
	TIRAP	1.37301	0.0144469	0.942812	0.00247082
	TJP2	1.4779	0.00703707	0.872147	1.43051e-06
	TLE2	2.67362	8.7783e-08	1.42454	2.10594e-06
	TLR1	3.17961	0.000198006	3.29581	3.44921e-18
	TLR3	1.97429	0.000602623	1.49179	2.47068e-10
	TLR6	2.34797	0.0317678	1.83991	0.0174882
	TM7SF2	-1.36679	0.00493239	-1.2282	3.62167e-05
	TM7SF3	1.14029	0.00207853	1.19748	2.75043e-06
	TMC5	2.90715	8.24485e-07	0.700114	0.0421611
	TMED7	-0.881662	0.021595	-1.11518	3.02073e-05
	TMEM116	1.16101	0.0192861	1.68827	5.98677e-09
	TMEM134	-0.834358	0.00927594	-0.984322	7.29923e-05
	TMEM140	2.17105	0.00688584	1.02931	0.00169484
	TMEM150C	1.9852	0.00446444	2.54127	2.93677e-25
	TMEM159	0.698929	0.039961	0.956631	5.03106e-05
	TMEM171	3.95516	3.22597e-16	5.14411	7.64889e-44
	TMEM176A	4.60458	3.89664e-05	1.86042	0.000458247
	TMEM176B	4.69487	2.31136e-05	2.09954	1.25165e-05
	TMEM178B	6.2102	1.10794e-39	2.10714	2.34161e-17
	TMEM185B	1.18884	0.00889685	1.01669	0.000305805
	TMEM200A	-2.60592	0.00635797	-4.56147	1.56029e-13
	TMEM230	0.92359	0.00180025	0.48517	0.0464651
	TMEM256	-0.981391	0.0028782	-0.789191	0.00867225
	TMEM265	1.67963	0.000191867	0.888951	2.03267e-06
	TMEM40	1.27038	0.0231469	0.839387	0.00420847
	TMEM51-AS1	2.50629	0.00025293	1.32039	8.5825e-08
	TMEM61	2.36006	0.000177799	0.995679	0.00850924
	TMEM8A	1.46803	0.00191831	0.965683	0.0112605
	TMEM8B	1.41705	0.00915211	0.575258	0.0207749
	TMEM97	2.48347	1.15447e-06	4.05175	4.62136e-28
	TNFAIP1	1.01754	0.00923778	0.528246	0.0303271
	TNFAIP2	3.94989	5.52154e-26	2.58931	1.15312e-24
	TNFRSF11A	2.1788	0.0026385	0.857506	0.00109955
	TNFRSF14	1.09235	0.00671728	1.17205	3.91577e-07
	TNFRSF14-AS1	2.04777	0.0025086	1.63941	1.93429e-07
	TNFRSF19	-3.56287	1.59499e-14	-3.19117	4.06023e-14
	TNFRSF6B	1.66796	0.0452179	2.48901	1.22783e-15
	TNFSF14	2.9482	0.0011352	2.52505	8.2482e-08
	TNNT1	-3.58016	0.000533004	-4.92335	6.31496e-15
	TNS4	-0.924544	0.00607149	-2.7236	2.16081e-08
	TNXB	2.70648	9.3633e-05	2.01311	5.64512e-07
	TOR1AIP2	-0.782881	0.0242585	-0.788233	5.61121e-05
	TOX	2.44129	0.0278269	4.08095	3.93554e-27
	TP53	1.1726	0.00360571	1.1894	3.19089e-07
	TP53I13	1.61663	3.75009e-07	0.815382	0.00495635
	TPP1	1.99879	2.45988e-06	1.12942	0.000237639
	TPPP	3.32987	8.70122e-05	1.51115	0.032475
	TRA2A	-1.28672	0.00502531	-0.630293	0.0339768
	TRADD	1.16144	0.00648539	0.669149	0.00604637
	TRAF3IP1	-1.27228	0.000780802	-0.888758	4.89199e-05
	TRAM1	1.74748	8.97946e-07	0.830366	0.00109159
	TRANK1	2.01821	1.09953e-06	1.34418	3.62195e-08
	TRERF1	-1.52682	0.0204657	-1.16232	0.00277837
	TRIB2	-1.4866	0.00215226	-0.931662	0.000161353
	TRIM14	1.14099	0.00212672	1.55328	8.97043e-12
	TRIM16	1.51905	1.7842e-05	0.959001	1.1984e-05
	TRIM16L	1.48127	0.00267534	1.15569	0.0101926
	TRIM22	2.44035	1.40663e-15	1.11123	0.000745793
	TRIM25	0.747854	0.0406322	0.63012	0.015366
	TRIM31	2.94662	0.00564649	3.96692	1.39646e-14
	TRIM47	2.22326	1.84758e-12	1.99946	8.70063e-14
	TRIM73	-3.25688	1.91756e-08	-2.07192	1.78727e-11
	TRIOBP	2.07804	3.45763e-12	0.937812	0.000888688
	TRIQK	-0.949438	0.0464132	-0.727778	0.00353251
	TRIT1	-1.45615	0.0026937	-0.698015	0.00863291
	TRMT9B	2.3552	0.000130961	2.74072	2.55536e-13
	TRNT1	-1.10923	0.00189835	-0.690021	0.00439923
	TRPC7-AS1	2.48423	0.0040493	1.8788	0.00353717
	TRPM4	2.05464	2.63825e-12	1.74658	1.42323e-19
	TSC22D3	1.88603	5.2737e-05	1.08382	0.0263788
	TSHZ2	-0.810311	0.0328315	-1.11474	4.77692e-05
	TSNAX	-0.951596	0.0147595	-0.561756	0.00659074
	TSPAN11	2.5342	0.00873957	2.47863	0.000728412
	TSPAN4	5.65641	1.24908e-48	4.2159	1.14736e-49
	TSPAN7	3.15596	8.55048e-09	1.62428	0.00342229
	TST	-1.59155	5.73865e-05	-1.08544	4.17016e-06
	TTC14	-1.12366	0.00154995	-1.13577	1.59046e-06
	TTC22	1.31372	0.0277279	1.1815	0.00182137
	TTC23L	3.71281	2.46302e-16	1.30311	0.000260568
	TTC28	1.7324	5.86464e-05	1.1795	0.0041779
	TTC3	-0.803391	0.00538981	-0.949679	2.77382e-08
	TTC39A-AS1	2.32161	0.0372614	1.22203	0.0434851
	TUBGCP2	-1.03467	0.00296511	-0.809627	0.000183454
	TWIST2	-3.75729	2.6339e-05	-2.89672	0.000212547
	TXN	0.813803	0.0320935	0.907247	2.41711e-05
	TYK2	1.10771	0.00672198	0.576591	0.0291209
	TYMS	1.22911	0.00317997	1.8929	3.19223e-08
	UBA6-AS1	1.54476	3.83848e-06	1.22347	1.60065e-08
	UBA7	1.12124	0.0395597	1.90283	3.89822e-15
	UBAP2	-1.09886	0.000341206	-0.657338	0.00279291
	UBD	2.85053	0.000141964	2.78972	2.81756e-08
	UBE2L6	0.952275	0.0127646	0.873965	0.00206654
	UBE2S	-1.77776	1.46588e-07	-0.908159	4.75724e-06
	UBE2T	-0.976611	0.0404611	-1.07777	0.00170867
	UCHL1	3.77121	8.66892e-06	5.24357	4.39929e-16
	UCHL5	-1.01917	0.00907093	-0.57472	0.0162544
	UCKL1-AS1	1.60682	0.0435771	2.29801	3.1798e-08
	UFC1	0.828948	0.00421506	0.573674	0.0103779
	UGDH	1.72608	7.20395e-05	1.24954	0.00600467
	UGP2	0.956064	0.0137872	0.666525	0.0012454
	UGT1A1	1.40572	0.0117832	2.39485	1.07029e-08
	UPF3A	-0.908267	0.0125375	-0.726314	0.00445097
	UPP1	4.85964	1.57051e-35	3.98117	1.31999e-19
	UPP2	2.36785	0.00143031	1.48351	0.0162374
	UQCC2	-0.666978	0.0369297	-0.674354	0.0287255
	URI1	-0.712122	0.0194552	-0.539198	0.0159364
	USP18	1.76477	0.00373581	2.15262	2.24667e-10
	USP3	-1.12929	0.00152109	-0.569953	0.00888022
	USP4	0.769322	0.0226998	0.78945	0.000600767
	USP50	2.39113	8.14068e-06	2.98821	8.99515e-14
	USP6NL	-1.25472	0.00121269	-0.571066	0.00805803
	VAMP2	2.84979	1.5462e-13	1.26398	0.000846342
	VASN	2.19828	0.0020271	1.38382	4.92581e-08
	VAV2	0.820896	0.0452992	1.27208	1.37152e-07
	VAV3	-1.97414	0.0119497	-1.89474	0.000173592
	VCL	-0.660631	0.0382481	-1.02425	0.000723228
	VEGFA	-2.08288	2.76425e-06	-2.17305	1.29427e-10
	VEGFD	1.75253	0.00432552	2.68243	5.91318e-09
	VGLL1	5.20767	1.83467e-10	2.39454	1.30994e-15
	VLDLR-AS1	-1.3659	0.00905446	-1.41342	0.000232434
	VNN1	3.25405	0.00056507	1.64538	0.00308652
	VNN2	3.22781	0.00248003	1.59607	0.0415362
	VNN3	3.43615	0.00162045	2.1594	2.05903e-05
	VPS11	1.08919	0.0139666	0.716074	0.00778785
	VPS26B	0.9656	0.0213215	0.571412	0.0468456
	VPS37C	0.903581	0.0340508	0.730153	0.00314778
	VSIG2	2.72277	0.000108108	0.882651	0.031267
	VSTM2L	3.46585	1.46438e-12	0.969288	0.000763516
	VWA1	-1.908	1.79484e-06	-0.96555	0.00286927
	VWA2	2.19747	2.9753e-07	0.723259	0.0429252
	VWA5A	2.98124	1.1821e-09	2.07955	1.0308e-24
	VWCE	1.97803	0.000960778	3.12702	2.29664e-18
	WASHC1	1.08897	0.0058643	0.757955	0.00539008
	WBP2	1.97622	0.000122706	1.22228	0.000972366
	WBP2NL	2.22011	0.0147754	1.6639	0.00107915
	WDR1	1.67906	2.33592e-08	1.35404	1.55043e-13
	WDR43	-1.02772	0.00335953	-0.544729	0.0137772
	WDR49	2.40279	0.0101864	1.16542	0.0360095
	WDR60	-2.00196	4.65132e-08	-0.810558	0.000124354
	WDR72	5.17159	3.52538e-08	2.41171	0.00845848
	WDR73	-1.04276	0.0116837	-0.80099	0.0012192
	WDR78	-1.31968	0.0178451	-0.991976	0.0288122
	WFDC2	7.4101	1.21621e-35	3.07852	6.33236e-38
	WIPF1	4.92688	1.34206e-08	3.79539	8.33546e-12
	WNT5B	3.78146	5.88001e-08	2.08118	3.07754e-06
	WTIP	1.11024	0.0116369	0.778592	0.0167842
[truncated: 86 more rows]

## Sheet: Table S6
	64 significant (comb_p_fdr <0.05) upstream chemicals common in basal and secretory cells
		ALIEX vs. O1
		Basal			Secretory
	Chemical name	cDE_p	cDE	comb_p_fdr	cDE_p	cDE	comb_p_fdr
	Zoledronic Acid	165	255	3.3137e-07	159	255	5.39871e-05
	zomepirac glucuronide	6	6	0.00421456	6	6	0.00618818
	Flavanones	6	7	0.00328098	6	7	0.00478477
	hydroxyethyl methacrylate	9	9	0.000967311	8	9	0.0160343
	Gold	35	43	2.43658e-05	34	43	0.000172371
	Vitamin E	133	189	2.38677e-06	139	189	1.61237e-08
	Ethanol	61	90	0.00436443	60	90	0.0127563
	4-phenylbutyric acid	13	14	0.00935384	13	14	0.013908
	aristolochic acid I	532	840	1.29129e-08	519	840	4.14889e-06
	Camptothecin	13	14	0.0360831	13	14	0.049751
	4-((4-hydroxyphenylimino)methyl)benzene-1,2-diol	5	6	0.0297472	5	6	0.0420238
	potassium nitrate	5	5	0.00750808	5	5	0.0113012
	tamibarotene	55	74	1.52269e-06	52	74	0.00013194
	Silver Compounds	31	46	0.0265975	32	46	0.0147635
	octa-2,4,6-trienoic acid	27	32	1.3826e-09	23	32	1.17141e-05
	Tretinoin	446	631	7.16421e-17	428	631	1.36727e-10
	perfluorooctane sulfonic acid	86	127	0.00527448	86	127	0.00781754
	rhein	5	5	0.0131352	5	5	0.0198425
	3-(2-hydroxy-4-(2-methylnonan-2-yl)phenyl)cyclohexan-1-ol	34	46	0.0112625	35	46	0.00663875
	beryllium sulfate	8	8	0.00527448	8	8	0.00781754
	1,6-hexamethylene diisocyanate	6	6	0.00421456	6	6	0.00618818
	Dexamethasone	102	176	0.0499982	105	176	0.00618818
	ammonium hexachloroplatinate	8	8	0.000579885	8	8	0.00075044
	captax	10	11	0.00328098	10	11	0.00478477
	Fluorescein-5-isothiocyanate	4	4	0.0184325	4	4	0.0264757
	Thioridazine	6	6	0.0202088	6	6	0.0292306
	nickel sulfate	167	255	1.28711e-07	163	255	6.08409e-06
	Aerosols	39	52	8.36967e-05	34	52	0.0216073
	Thiram	11	12	0.000398484	11	12	0.00052301
	dicrotophos	240	363	1.91487e-06	240	363	4.14889e-06
	bisphenol A	363	572	0.00847628	358	572	0.045105
	tolmetin glucuronide	6	6	0.00532258	6	6	0.00781754
	pregna-4,17-diene-3,16-dione	5	5	0.0267868	5	5	0.03802
	darinaparsin	13	18	0.0499982	15	18	0.000932956
	incobotulinumtoxinA	68	94	0.00150869	67	94	0.0052552
	afuresertib	55	63	1.71956e-09	50	63	1.03474e-05
	Acrylonitrile	8	10	0.00653563	8	10	0.0102986
	trichostatin A	350	563	0.00653563	345	563	0.0371746
	Fulvestrant	39	52	0.00436443	38	52	0.0147635
	7-aminocephalosporanic acid	6	6	0.00328098	6	6	0.00478477
	LG 100815	26	31	3.30425e-09	22	31	4.79551e-05
	Calcifediol	4	4	0.0267868	4	4	0.03802
	Maleic Anhydrides	7	7	0.000763459	7	7	0.00108491
	103D5R	3	3	0.0177784	3	3	0.0256482
	ICG 001	248	370	1.69443e-08	240	370	6.08409e-06
	Calcitriol	217	351	0.00334347	214	351	0.014012
	Benzoic Acid	8	8	0.00191354	7	8	0.0295853
	Ethyl Methanesulfonate	196	283	9.28953e-08	180	283	0.00384466
	jinfukang	290	469	0.000333953	291	469	0.000278905
	4-(4-((5-(4,5-dimethyl-2-nitrophenyl)-2-furanyl)methylene)-4,5-dihydro-3-methyl-5-oxo-1H-pyrazol-1-yl)benzoic acid	155	247	0.00680209	153	247	0.021945
	Vincristine	105	157	0.000188707	98	157	0.0235131
	Disulfiram	11	11	0.00117582	10	11	0.0147635
	pinosylvin	16	21	0.0151895	16	21	0.021945
	entinostat	252	374	1.3826e-09	250	374	1.21052e-08
	Am 580	21	25	4.82729e-05	18	25	0.0127563
	diethyl maleate	20	29	0.00390097	18	29	0.0256482
	Antimony Potassium Tartrate	21	31	0.022399	21	31	0.0316676
	Formaldehyde	329	475	2.20867e-08	303	475	0.0112362
	Epichlorohydrin	8	8	0.00346569	7	8	0.046881
	2-(1H-indazol-4-yl)-6-(4-methanesulfonylpiperazin-1-ylmethyl)-4-morpholin-4-ylthieno(3,2-d)pyrimidine	9	10	0.000585109	8	10	0.0206236
	Selenium	135	205	9.4664e-05	140	205	4.04636e-06
	benzyl cinnamate	4	4	0.0267868	4	4	0.03802
	Cellfood	5	6	0.00728275	5	6	0.0112362
